# Supplementary material for: Sigmatropic rearrangement enables access to a highly stable spirocyclic nitroxide for protein spin labelling
Source: Chem Commun (Camb). 2025 Mar 27;61(37):6755–8. doi: 10.1039/d5cc00472a (PMC11973475; doi:10.1039/d5cc00472a)
Supplement: CC-061-D5CC00472A-s002 [file CC-061-D5CC00472A-s002.cif]

# Supplementary Information (SI) for ChemComm.
# This journal is © The Royal Society of Chemistry 2025

####################################################################### 
# 
# This file contains crystal structure data downloaded from the 
# Cambridge Structural Database (CSD) hosted by the Cambridge 
# Crystallographic Data Centre (CCDC).
# 
# Full information about CCDC data access policies and citation 
# guidelines are available at http://www.ccdc.cam.ac.uk/access/V1 
# 
# Audit and citation data items may have been added by the CCDC. 
# Please retain this information to preserve the provenance of 
# this file and to allow appropriate attribution of the data. 
# 
#######################################################################

data_9
_database_code_depnum_ccdc_archive 'CCDC 2406207'
loop_
_audit_author_name
_audit_author_address
'Aidan P. McKay'
;University of St Andrews
United Kingdom
;
_audit_update_record             
;
2024-11-28 deposited with the CCDC.	2025-03-27 downloaded from the CCDC.
;
_audit_creation_date             2024-10-30
_audit_creation_method           
;
Olex2 1.5
(compiled 2024.02.16 svn.r378c4104 for OlexSys, GUI svn.r6928)
;
_shelx_SHELXL_version_number     2019/3
_chemical_name_common            ?
_chemical_name_systematic        
'2,2,2-trichloro-N-(15-methylene-7-azadispiro[5.1.58.26]pentadecan-14-yl) acetamide-7-N-oxyl'
_chemical_formula_moiety         'C17 H24 Cl3 N2 O2'
_chemical_formula_sum            'C17 H24 Cl3 N2 O2'
_chemical_formula_weight         394.73
_chemical_melting_point          ?
loop_
_atom_type_symbol
_atom_type_description
_atom_type_scat_dispersion_real
_atom_type_scat_dispersion_imag
_atom_type_scat_source
C C 0.0181 0.0091 'International Tables Vol C Tables 4.2.6.8 and 6.1.1.4'
H H 0.0000 0.0000 'International Tables Vol C Tables 4.2.6.8 and 6.1.1.4'
Cl Cl 0.3639 0.7018 'International Tables Vol C Tables 4.2.6.8 and 6.1.1.4'
N N 0.0311 0.0180 'International Tables Vol C Tables 4.2.6.8 and 6.1.1.4'
O O 0.0492 0.0322 'International Tables Vol C Tables 4.2.6.8 and 6.1.1.4'

_shelx_space_group_comment       
;
The symmetry employed for this shelxl refinement is uniquely defined
by the following loop, which should always be used as a source of
symmetry information in preference to the above space-group names.
They are only intended as comments.
;
_space_group_crystal_system      monoclinic
_space_group_IT_number           14
_space_group_name_H-M_alt        P21/c
_space_group_name_Hall           '-P 2ybc'
loop_
_space_group_symop_operation_xyz
'x, y, z'
'-x, y+1/2, -z+1/2'
'-x, -y, -z'
'x, -y-1/2, z-1/2'

_cell_length_a                   12.68805(19)
_cell_length_b                   14.41773(19)
_cell_length_c                   10.39362(16)
_cell_angle_alpha                90
_cell_angle_beta                 102.5135(15)
_cell_angle_gamma                90
_cell_volume                     1856.17(5)
_cell_formula_units_Z            4
_cell_measurement_reflns_used    11346
_cell_measurement_temperature    100
_cell_measurement_theta_max      75.1850
_cell_measurement_theta_min      3.5400
_shelx_estimated_absorpt_T_max   0.956
_shelx_estimated_absorpt_T_min   0.477
_exptl_absorpt_coefficient_mu    4.572
_exptl_absorpt_correction_T_max  1.00000
_exptl_absorpt_correction_T_min  0.60451
_exptl_absorpt_correction_type   multi-scan
_exptl_absorpt_process_details   
;
CrysAlisPro 1.171.43.109a (Rigaku Oxford Diffraction, 2024)
Empirical absorption correction using spherical harmonics,
implemented in SCALE3 ABSPACK scaling algorithm.
;
_exptl_absorpt_special_details   ?
_exptl_crystal_colour            colourless
_exptl_crystal_colour_primary    colourless
_exptl_crystal_density_diffrn    1.413
_exptl_crystal_density_meas      ?
_exptl_crystal_density_method    ?
_exptl_crystal_description       needle
_exptl_crystal_F_000             828
_exptl_crystal_size_max          0.19
_exptl_crystal_size_mid          0.02
_exptl_crystal_size_min          0.01
_exptl_transmission_factor_max   ?
_exptl_transmission_factor_min   ?
_diffrn_reflns_av_R_equivalents  0.0626
_diffrn_reflns_av_unetI/netI     0.0366
_diffrn_reflns_Laue_measured_fraction_full 1.000
_diffrn_reflns_Laue_measured_fraction_max 0.988
_diffrn_reflns_limit_h_max       15
_diffrn_reflns_limit_h_min       -15
_diffrn_reflns_limit_k_max       18
_diffrn_reflns_limit_k_min       -17
_diffrn_reflns_limit_l_max       12
_diffrn_reflns_limit_l_min       -13
_diffrn_reflns_number            19950
_diffrn_reflns_point_group_measured_fraction_full 1.000
_diffrn_reflns_point_group_measured_fraction_max 0.988
_diffrn_reflns_theta_full        67.684
_diffrn_reflns_theta_max         75.373
_diffrn_reflns_theta_min         3.568
_diffrn_ambient_temperature      100
_diffrn_detector                 'hybrid photon counting detector'
_diffrn_detector_area_resol_mean 5.8140
_diffrn_detector_type            'Dectris PILATUS P200K'
_diffrn_measured_fraction_theta_full 1.000
_diffrn_measured_fraction_theta_max 0.988
_diffrn_measurement_details      
;
List of Runs (angles in degrees, time in seconds):

  # Type    Start    End  Width  t~exp~   \w     \q     \k     \f   Frames
#--------------------------------------------------------------------------
  1  \w     -9.00  89.00   0.50    0.50    --    0.00   9.00-180.00  196
  2  \w    -84.00  31.00   0.50    0.50    --    5.00  28.00 -30.00  230
  3  \w   -171.00 -88.00   0.50    2.50    --  -96.50  55.00  36.74  166
  4  \w   -174.00 -21.00   0.50    2.50    --  -96.50  46.00 -60.00  306
  5  \w    -58.00  -8.00   0.50    2.50    --  -96.50  55.00 125.14  100
  6  \w    -59.00 -33.00   0.50    2.50    --  -96.50  55.00  36.74   52
  7  \w    -74.00 -46.00   0.50    2.50    --  -96.50   0.00 -90.00   56
  8  \w   -139.00 -77.00   0.50    2.50    --  -96.50   0.00 -90.00  124
  9  \w   -185.00 -26.00   0.50    2.50    --  -96.50  55.00 -42.68  318
 10  \w   -183.00-131.00   0.50    2.50    --  -96.50  55.00 125.14  104
 11  \w   -184.00  -8.00   0.50    2.50    --  -96.50  55.00-145.68  352
 12  \w   -179.00-145.00   0.50    2.50    --  -96.50  55.00-102.37   68
 13  \w   -167.00-142.00   0.50    2.50    --  -96.50  55.00  -3.12   50
 14  \w   -179.00-153.00   0.50    2.50    --  -96.50  55.00  88.63   52
 15  \w   -108.00 -56.00   0.50    2.50    --  -96.50  55.00  88.63  104
 16  \w   -183.00-157.00   0.50    2.50    --  -96.50  55.00 144.46   52
 17  \w   -147.00 -98.00   0.50    2.50    --  -96.50  55.00 144.46   98
 18  \w    -60.00 -31.00   0.50    2.50    --  -96.50  55.00 144.46   58
 19  \w   -185.00  -8.00   0.50    2.50    --  -96.50  55.00-169.47  354
;
_diffrn_measurement_device       'AFC11: Quarter \c 4 circle'
_diffrn_measurement_device_type  'Rigaku XtaLAB P200K'
_diffrn_measurement_method       'shutterless scans'
_diffrn_measurement_specimen_support Loop
_diffrn_orient_matrix_type       
'CrysAlisPro convention (1999,Acta A55,543-557)'
_diffrn_orient_matrix_UB_11      -0.0541051000
_diffrn_orient_matrix_UB_12      0.0961675000
_diffrn_orient_matrix_UB_13      -0.0099493000
_diffrn_orient_matrix_UB_21      0.0583518000
_diffrn_orient_matrix_UB_22      0.0212260000
_diffrn_orient_matrix_UB_23      0.1429431000
_diffrn_orient_matrix_UB_31      0.0955931000
_diffrn_orient_matrix_UB_32      0.0414829000
_diffrn_orient_matrix_UB_33      -0.0501170000
_diffrn_radiation_monochromator  'Rigaku Osmic Confocal Optical System'
_diffrn_radiation_probe          X-ray
_diffrn_radiation_type           'Cu K\a'
_diffrn_radiation_wavelength     1.54184
_diffrn_source                   'Rotating Anode'
_diffrn_source_type              'Rigaku MM-007HF'
_reflns_Friedel_coverage         0.000
_reflns_Friedel_fraction_full    .
_reflns_Friedel_fraction_max     .
_reflns_number_gt                3476
_reflns_number_total             3799
_reflns_special_details          
;
 Reflections were merged by SHELXL according to the crystal
 class for the calculation of statistics and refinement.
 
 _reflns_Friedel_fraction is defined as the number of unique
 Friedel pairs measured divided by the number that would be
 possible theoretically, ignoring centric projections and
 systematic absences.
;
_reflns_threshold_expression     'I > 2\s(I)'
_computing_cell_refinement       'CrysAlisPro 1.171.43.109a (Rigaku OD, 2024)'
_computing_data_collection       
'CrysAlisPro system (CCD 42.94a (release 21-06-2023))'
_computing_data_reduction        'CrysAlisPro 1.171.43.109a (Rigaku OD, 2024)'
_computing_molecular_graphics    'Olex2 1.5 (Dolomanov et al., 2009)'
_computing_publication_material  'Olex2 1.5 (Dolomanov et al., 2009)'
_computing_structure_refinement  'SHELXL 2019/3 (Sheldrick, 2015)'
_computing_structure_solution    'SHELXT 2018/2 (Sheldrick, 2018)'
_refine_diff_density_max         0.600
_refine_diff_density_min         -0.356
_refine_diff_density_rms         0.067
_refine_ls_extinction_coef       .
_refine_ls_extinction_method     none
_refine_ls_goodness_of_fit_ref   1.079
_refine_ls_hydrogen_treatment    mixed
_refine_ls_matrix_type           full
_refine_ls_number_parameters     221
_refine_ls_number_reflns         3799
_refine_ls_number_restraints     1
_refine_ls_R_factor_all          0.0404
_refine_ls_R_factor_gt           0.0376
_refine_ls_restrained_S_all      1.080
_refine_ls_shift/su_max          0.001
_refine_ls_shift/su_mean         0.000
_refine_ls_structure_factor_coef Fsqd
_refine_ls_weighting_details     
'w=1/[\s^2^(Fo^2^)+(0.0640P)^2^+0.7920P] where P=(Fo^2^+2Fc^2^)/3'
_refine_ls_weighting_scheme      calc
_refine_ls_wR_factor_gt          0.1045
_refine_ls_wR_factor_ref         0.1064
_refine_special_details          
;
Hydrogen atom on N12 was located from F~map~ and refined subject to a distance
 restraint (0.98 \%A).
;
_olex2_refinement_description    
;
1. Fixed Uiso
 At 1.2 times of:
  All C(H) groups, All C(H,H) groups
2. Restrained distances
 N12-H12
 0.98 with sigma of 0.02
3.a Ternary CH refined with riding coordinates:
 C4(H4)
3.b Secondary CH2 refined with riding coordinates:
 C6(H6A,H6B), C7(H7A,H7B), C8(H8A,H8B), C9(H9A,H9B), C10(H10A,H10B), C15(H15A,
 H15B), C16(H16A,H16B), C17(H17A,H17B), C18(H18A,H18B), C19(H19A,H19B)
3.c X=CH2 refined with riding coordinates:
 C11(H11A,H11B)
;
_atom_sites_solution_hydrogens   mixed
_atom_sites_solution_primary     dual
_atom_sites_solution_secondary   ?
loop_
_atom_site_label
_atom_site_type_symbol
_atom_site_fract_x
_atom_site_fract_y
_atom_site_fract_z
_atom_site_U_iso_or_equiv
_atom_site_adp_type
_atom_site_occupancy
_atom_site_site_symmetry_order
_atom_site_calc_flag
_atom_site_refinement_flags_posn
_atom_site_refinement_flags_adp
_atom_site_refinement_flags_occupancy
_atom_site_disorder_assembly
_atom_site_disorder_group
Cl1 Cl 1.01192(3) 0.80685(3) 0.40244(4) 0.02474(13) Uani 1 1 d . . . . .
Cl2 Cl 0.86218(4) 0.94274(3) 0.46244(4) 0.02759(14) Uani 1 1 d . . . . .
Cl3 Cl 1.02497(3) 0.86221(3) 0.67074(4) 0.02293(13) Uani 1 1 d . . . . .
O1 O 0.57250(12) 0.45571(9) 0.33095(14) 0.0313(3) Uani 1 1 d . . . . .
O13 O 0.83119(10) 0.75314(9) 0.64350(11) 0.0216(3) Uani 1 1 d . . . . .
N1 N 0.60710(12) 0.53924(10) 0.33799(14) 0.0206(3) Uani 1 1 d . . . . .
N12 N 0.80110(11) 0.72509(10) 0.42310(13) 0.0168(3) Uani 1 1 d D . . . .
H12 H 0.8214(18) 0.7394(15) 0.3448(18) 0.024(5) Uiso 1 1 d D . . . .
C2 C 0.53944(14) 0.61567(12) 0.26544(17) 0.0198(3) Uani 1 1 d . . . . .
C3 C 0.61122(14) 0.69896(12) 0.30794(17) 0.0189(3) Uani 1 1 d . . . . .
C4 C 0.70516(13) 0.66839(12) 0.41776(16) 0.0176(3) Uani 1 1 d . . . . .
H4 H 0.682513 0.675118 0.503650 0.021 Uiso 1 1 calc R U . . .
C5 C 0.72107(14) 0.56418(12) 0.39391(16) 0.0185(3) Uani 1 1 d . . . . .
C6 C 0.51651(16) 0.59293(14) 0.11688(17) 0.0266(4) Uani 1 1 d . . . . .
H6A H 0.584277 0.600069 0.085282 0.032 Uiso 1 1 calc R U . . .
H6B H 0.493987 0.527216 0.104403 0.032 Uiso 1 1 calc R U . . .
C7 C 0.42930(18) 0.65381(15) 0.0322(2) 0.0347(5) Uani 1 1 d . . . . .
H7A H 0.456485 0.718134 0.031532 0.042 Uiso 1 1 calc R U . . .
H7B H 0.413359 0.630593 -0.059620 0.042 Uiso 1 1 calc R U . . .
C8 C 0.32658(18) 0.65373(16) 0.0841(3) 0.0411(5) Uani 1 1 d . . . . .
H8A H 0.294416 0.590878 0.074492 0.049 Uiso 1 1 calc R U . . .
H8B H 0.273915 0.697192 0.031452 0.049 Uiso 1 1 calc R U . . .
C9 C 0.34907(17) 0.68247(17) 0.2289(2) 0.0387(5) Uani 1 1 d . . . . .
H9A H 0.281200 0.679968 0.261160 0.046 Uiso 1 1 calc R U . . .
H9B H 0.375879 0.747144 0.237686 0.046 Uiso 1 1 calc R U . . .
C10 C 0.43293(15) 0.61839(15) 0.3128(2) 0.0300(4) Uani 1 1 d . . . . .
H10A H 0.402946 0.554856 0.310169 0.036 Uiso 1 1 calc R U . . .
H10B H 0.447612 0.639825 0.405504 0.036 Uiso 1 1 calc R U . . .
C11 C 0.59843(15) 0.78503(13) 0.2628(2) 0.0271(4) Uani 1 1 d . . . . .
H11A H 0.537821 0.800495 0.195060 0.032 Uiso 1 1 calc R U . . .
H11B H 0.649846 0.831320 0.298250 0.032 Uiso 1 1 calc R U . . .
C13 C 0.85083(13) 0.76576(11) 0.53573(16) 0.0161(3) Uani 1 1 d . . . . .
C14 C 0.93623(13) 0.84023(12) 0.51869(16) 0.0178(3) Uani 1 1 d . . . . .
C15 C 0.76763(17) 0.51190(13) 0.52199(18) 0.0272(4) Uani 1 1 d . . . . .
H15A H 0.715092 0.515075 0.579742 0.033 Uiso 1 1 calc R U . . .
H15B H 0.834322 0.543716 0.568054 0.033 Uiso 1 1 calc R U . . .
C16 C 0.79406(19) 0.40978(14) 0.5023(2) 0.0344(5) Uani 1 1 d . . . . .
H16A H 0.833482 0.383752 0.587346 0.041 Uiso 1 1 calc R U . . .
H16B H 0.725893 0.374629 0.474562 0.041 Uiso 1 1 calc R U . . .
C17 C 0.86202(19) 0.39739(15) 0.3997(2) 0.0374(5) Uani 1 1 d . . . . .
H17A H 0.871420 0.330409 0.384474 0.045 Uiso 1 1 calc R U . . .
H17B H 0.934373 0.424772 0.432861 0.045 Uiso 1 1 calc R U . . .
C18 C 0.80847(18) 0.44394(13) 0.2701(2) 0.0292(4) Uani 1 1 d . . . . .
H18A H 0.738197 0.413832 0.233773 0.035 Uiso 1 1 calc R U . . .
H18B H 0.854771 0.436542 0.205419 0.035 Uiso 1 1 calc R U . . .
C19 C 0.79090(15) 0.54728(12) 0.29263(18) 0.0225(4) Uani 1 1 d . . . . .
H19A H 0.755658 0.576246 0.207852 0.027 Uiso 1 1 calc R U . . .
H19B H 0.861876 0.577610 0.323551 0.027 Uiso 1 1 calc R U . . .

loop_
_atom_site_aniso_label
_atom_site_aniso_U_11
_atom_site_aniso_U_22
_atom_site_aniso_U_33
_atom_site_aniso_U_23
_atom_site_aniso_U_13
_atom_site_aniso_U_12
Cl1 0.0233(2) 0.0329(3) 0.0196(2) -0.00354(15) 0.00810(17) -0.00762(16)
Cl2 0.0287(2) 0.0192(2) 0.0317(3) 0.00528(15) -0.00039(19) -0.00011(15)
Cl3 0.0230(2) 0.0276(2) 0.0154(2) -0.00118(14) -0.00203(16) -0.00825(15)
O1 0.0342(7) 0.0205(7) 0.0354(8) 0.0001(5) -0.0010(6) -0.0115(5)
O13 0.0248(6) 0.0266(6) 0.0134(5) -0.0017(5) 0.0040(5) -0.0071(5)
N1 0.0221(7) 0.0192(7) 0.0194(7) -0.0014(5) 0.0019(6) -0.0051(6)
N12 0.0172(7) 0.0202(7) 0.0127(6) -0.0013(5) 0.0022(5) -0.0054(5)
C2 0.0181(8) 0.0208(8) 0.0196(8) -0.0031(6) 0.0021(6) -0.0019(6)
C3 0.0152(8) 0.0219(8) 0.0194(8) -0.0048(6) 0.0032(6) -0.0019(6)
C4 0.0172(8) 0.0200(8) 0.0152(7) -0.0020(6) 0.0027(6) -0.0053(6)
C5 0.0197(8) 0.0193(8) 0.0153(8) -0.0002(6) 0.0013(6) -0.0039(6)
C6 0.0305(9) 0.0265(9) 0.0188(9) -0.0047(7) -0.0030(7) 0.0016(8)
C7 0.0379(11) 0.0320(11) 0.0266(10) -0.0034(8) -0.0096(9) 0.0016(9)
C8 0.0261(10) 0.0349(11) 0.0525(14) -0.0048(10) -0.0134(9) -0.0019(9)
C9 0.0190(9) 0.0440(12) 0.0529(14) -0.0046(10) 0.0075(9) 0.0009(8)
C10 0.0210(9) 0.0350(10) 0.0357(10) -0.0040(8) 0.0096(8) -0.0063(8)
C11 0.0203(8) 0.0225(9) 0.0352(10) -0.0006(7) -0.0011(8) -0.0005(7)
C13 0.0164(7) 0.0156(8) 0.0157(7) 0.0001(6) 0.0018(6) -0.0005(6)
C14 0.0181(8) 0.0208(8) 0.0136(7) -0.0009(6) 0.0011(6) -0.0032(6)
C15 0.0348(10) 0.0276(9) 0.0161(8) 0.0040(7) -0.0016(7) -0.0059(8)
C16 0.0435(12) 0.0277(10) 0.0252(9) 0.0099(8) -0.0075(8) -0.0018(9)
C17 0.0390(12) 0.0265(10) 0.0414(12) 0.0065(9) -0.0029(9) 0.0083(9)
C18 0.0365(11) 0.0222(9) 0.0292(10) 0.0006(7) 0.0081(8) 0.0065(8)
C19 0.0251(9) 0.0214(9) 0.0215(8) 0.0006(6) 0.0064(7) 0.0022(7)

_geom_special_details            
;
 All esds (except the esd in the dihedral angle between two l.s. planes)
 are estimated using the full covariance matrix.  The cell esds are taken
 into account individually in the estimation of esds in distances, angles
 and torsion angles; correlations between esds in cell parameters are only
 used when they are defined by crystal symmetry.  An approximate (isotropic)
 treatment of cell esds is used for estimating esds involving l.s. planes.
;
loop_
_geom_bond_atom_site_label_1
_geom_bond_atom_site_label_2
_geom_bond_distance
_geom_bond_site_symmetry_2
_geom_bond_publ_flag
Cl1 C14 1.7653(17) . ?
Cl2 C14 1.7807(18) . ?
Cl3 C14 1.7592(16) . ?
O1 N1 1.2785(19) . ?
O13 C13 1.213(2) . ?
N1 C2 1.496(2) . ?
N1 C5 1.481(2) . ?
N12 H12 0.929(16) . ?
N12 C4 1.457(2) . ?
N12 C13 1.339(2) . ?
C2 C3 1.514(2) . ?
C2 C6 1.543(2) . ?
C2 C10 1.536(3) . ?
C3 C4 1.526(2) . ?
C3 C11 1.324(3) . ?
C4 H4 1.0000 . ?
C4 C5 1.543(2) . ?
C5 C15 1.532(2) . ?
C5 C19 1.535(2) . ?
C6 H6A 0.9900 . ?
C6 H6B 0.9900 . ?
C6 C7 1.532(3) . ?
C7 H7A 0.9900 . ?
C7 H7B 0.9900 . ?
C7 C8 1.515(4) . ?
C8 H8A 0.9900 . ?
C8 H8B 0.9900 . ?
C8 C9 1.527(3) . ?
C9 H9A 0.9900 . ?
C9 H9B 0.9900 . ?
C9 C10 1.531(3) . ?
C10 H10A 0.9900 . ?
C10 H10B 0.9900 . ?
C11 H11A 0.9500 . ?
C11 H11B 0.9500 . ?
C13 C14 1.563(2) . ?
C15 H15A 0.9900 . ?
C15 H15B 0.9900 . ?
C15 C16 1.534(3) . ?
C16 H16A 0.9900 . ?
C16 H16B 0.9900 . ?
C16 C17 1.520(3) . ?
C17 H17A 0.9900 . ?
C17 H17B 0.9900 . ?
C17 C18 1.527(3) . ?
C18 H18A 0.9900 . ?
C18 H18B 0.9900 . ?
C18 C19 1.532(2) . ?
C19 H19A 0.9900 . ?
C19 H19B 0.9900 . ?

loop_
_geom_angle_atom_site_label_1
_geom_angle_atom_site_label_2
_geom_angle_atom_site_label_3
_geom_angle
_geom_angle_site_symmetry_1
_geom_angle_site_symmetry_3
_geom_angle_publ_flag
O1 N1 C2 120.82(14) . . ?
O1 N1 C5 123.03(14) . . ?
C5 N1 C2 115.07(13) . . ?
C4 N12 H12 118.6(14) . . ?
C13 N12 H12 120.1(14) . . ?
C13 N12 C4 120.70(14) . . ?
N1 C2 C3 101.18(13) . . ?
N1 C2 C6 108.11(14) . . ?
N1 C2 C10 107.81(15) . . ?
C3 C2 C6 115.56(15) . . ?
C3 C2 C10 113.68(15) . . ?
C10 C2 C6 109.76(15) . . ?
C2 C3 C4 108.19(14) . . ?
C11 C3 C2 128.33(16) . . ?
C11 C3 C4 123.48(16) . . ?
N12 C4 C3 112.15(14) . . ?
N12 C4 H4 108.1 . . ?
N12 C4 C5 114.52(14) . . ?
C3 C4 H4 108.1 . . ?
C3 C4 C5 105.62(13) . . ?
C5 C4 H4 108.1 . . ?
N1 C5 C4 98.56(13) . . ?
N1 C5 C15 112.42(14) . . ?
N1 C5 C19 110.60(14) . . ?
C15 C5 C4 112.24(14) . . ?
C15 C5 C19 110.27(15) . . ?
C19 C5 C4 112.31(14) . . ?
C2 C6 H6A 108.7 . . ?
C2 C6 H6B 108.7 . . ?
H6A C6 H6B 107.6 . . ?
C7 C6 C2 114.15(16) . . ?
C7 C6 H6A 108.7 . . ?
C7 C6 H6B 108.7 . . ?
C6 C7 H7A 109.3 . . ?
C6 C7 H7B 109.3 . . ?
H7A C7 H7B 108.0 . . ?
C8 C7 C6 111.41(19) . . ?
C8 C7 H7A 109.3 . . ?
C8 C7 H7B 109.3 . . ?
C7 C8 H8A 109.4 . . ?
C7 C8 H8B 109.4 . . ?
C7 C8 C9 111.06(17) . . ?
H8A C8 H8B 108.0 . . ?
C9 C8 H8A 109.4 . . ?
C9 C8 H8B 109.4 . . ?
C8 C9 H9A 109.5 . . ?
C8 C9 H9B 109.5 . . ?
C8 C9 C10 110.86(18) . . ?
H9A C9 H9B 108.1 . . ?
C10 C9 H9A 109.5 . . ?
C10 C9 H9B 109.5 . . ?
C2 C10 H10A 109.1 . . ?
C2 C10 H10B 109.1 . . ?
C9 C10 C2 112.58(17) . . ?
C9 C10 H10A 109.1 . . ?
C9 C10 H10B 109.1 . . ?
H10A C10 H10B 107.8 . . ?
C3 C11 H11A 120.0 . . ?
C3 C11 H11B 120.0 . . ?
H11A C11 H11B 120.0 . . ?
O13 C13 N12 126.13(15) . . ?
O13 C13 C14 119.62(14) . . ?
N12 C13 C14 114.13(14) . . ?
Cl1 C14 Cl2 109.15(9) . . ?
Cl3 C14 Cl1 109.07(9) . . ?
Cl3 C14 Cl2 109.57(9) . . ?
C13 C14 Cl1 112.57(11) . . ?
C13 C14 Cl2 106.14(11) . . ?
C13 C14 Cl3 110.27(11) . . ?
C5 C15 H15A 108.7 . . ?
C5 C15 H15B 108.7 . . ?
C5 C15 C16 114.25(15) . . ?
H15A C15 H15B 107.6 . . ?
C16 C15 H15A 108.7 . . ?
C16 C15 H15B 108.7 . . ?
C15 C16 H16A 109.1 . . ?
C15 C16 H16B 109.1 . . ?
H16A C16 H16B 107.9 . . ?
C17 C16 C15 112.33(17) . . ?
C17 C16 H16A 109.1 . . ?
C17 C16 H16B 109.1 . . ?
C16 C17 H17A 109.5 . . ?
C16 C17 H17B 109.5 . . ?
C16 C17 C18 110.83(17) . . ?
H17A C17 H17B 108.1 . . ?
C18 C17 H17A 109.5 . . ?
C18 C17 H17B 109.5 . . ?
C17 C18 H18A 109.6 . . ?
C17 C18 H18B 109.6 . . ?
C17 C18 C19 110.15(17) . . ?
H18A C18 H18B 108.1 . . ?
C19 C18 H18A 109.6 . . ?
C19 C18 H18B 109.6 . . ?
C5 C19 H19A 109.1 . . ?
C5 C19 H19B 109.1 . . ?
C18 C19 C5 112.57(15) . . ?
C18 C19 H19A 109.1 . . ?
C18 C19 H19B 109.1 . . ?
H19A C19 H19B 107.8 . . ?

loop_
_geom_hbond_atom_site_label_D
_geom_hbond_atom_site_label_H
_geom_hbond_atom_site_label_A
_geom_hbond_distance_DH
_geom_hbond_distance_HA
_geom_hbond_distance_DA
_geom_hbond_angle_DHA
_geom_hbond_site_symmetry_A
_geom_hbond_publ_flag
N12 H12 O13 0.929(16) 2.125(17) 3.0282(18) 164(2) 4_575 yes

loop_
_geom_torsion_atom_site_label_1
_geom_torsion_atom_site_label_2
_geom_torsion_atom_site_label_3
_geom_torsion_atom_site_label_4
_geom_torsion
_geom_torsion_site_symmetry_1
_geom_torsion_site_symmetry_2
_geom_torsion_site_symmetry_3
_geom_torsion_site_symmetry_4
_geom_torsion_publ_flag
O1 N1 C2 C3 177.89(15) . . . . ?
O1 N1 C2 C6 -60.3(2) . . . . ?
O1 N1 C2 C10 58.3(2) . . . . ?
O1 N1 C5 C4 -162.33(15) . . . . ?
O1 N1 C5 C15 -43.9(2) . . . . ?
O1 N1 C5 C19 79.84(19) . . . . ?
O13 C13 C14 Cl1 144.39(14) . . . . ?
O13 C13 C14 Cl2 -96.26(16) . . . . ?
O13 C13 C14 Cl3 22.3(2) . . . . ?
N1 C2 C3 C4 -9.20(17) . . . . ?
N1 C2 C3 C11 171.59(19) . . . . ?
N1 C2 C6 C7 167.96(16) . . . . ?
N1 C2 C10 C9 -170.07(16) . . . . ?
N1 C5 C15 C16 74.9(2) . . . . ?
N1 C5 C19 C18 -71.86(19) . . . . ?
N12 C4 C5 N1 -156.60(13) . . . . ?
N12 C4 C5 C15 84.83(18) . . . . ?
N12 C4 C5 C19 -40.09(19) . . . . ?
N12 C13 C14 Cl1 -39.36(18) . . . . ?
N12 C13 C14 Cl2 79.99(15) . . . . ?
N12 C13 C14 Cl3 -161.42(12) . . . . ?
C2 N1 C5 C4 29.47(17) . . . . ?
C2 N1 C5 C15 147.91(15) . . . . ?
C2 N1 C5 C19 -88.35(17) . . . . ?
C2 C3 C4 N12 152.86(14) . . . . ?
C2 C3 C4 C5 27.47(17) . . . . ?
C2 C6 C7 C8 -52.7(2) . . . . ?
C3 C2 C6 C7 -79.5(2) . . . . ?
C3 C2 C10 C9 78.6(2) . . . . ?
C3 C4 C5 N1 -32.70(16) . . . . ?
C3 C4 C5 C15 -151.26(15) . . . . ?
C3 C4 C5 C19 83.82(17) . . . . ?
C4 N12 C13 O13 8.4(3) . . . . ?
C4 N12 C13 C14 -167.61(14) . . . . ?
C4 C5 C15 C16 -175.01(16) . . . . ?
C4 C5 C19 C18 179.10(15) . . . . ?
C5 N1 C2 C3 -13.63(18) . . . . ?
C5 N1 C2 C6 108.20(16) . . . . ?
C5 N1 C2 C10 -133.20(15) . . . . ?
C5 C15 C16 C17 50.4(2) . . . . ?
C6 C2 C3 C4 -125.67(16) . . . . ?
C6 C2 C3 C11 55.1(3) . . . . ?
C6 C2 C10 C9 -52.5(2) . . . . ?
C6 C7 C8 C9 54.9(2) . . . . ?
C7 C8 C9 C10 -57.4(2) . . . . ?
C8 C9 C10 C2 57.0(2) . . . . ?
C10 C2 C3 C4 106.08(17) . . . . ?
C10 C2 C3 C11 -73.1(2) . . . . ?
C10 C2 C6 C7 50.6(2) . . . . ?
C11 C3 C4 N12 -27.9(2) . . . . ?
C11 C3 C4 C5 -153.26(18) . . . . ?
C13 N12 C4 C3 126.96(16) . . . . ?
C13 N12 C4 C5 -112.69(17) . . . . ?
C15 C5 C19 C18 53.1(2) . . . . ?
C15 C16 C17 C18 -54.0(2) . . . . ?
C16 C17 C18 C19 57.8(2) . . . . ?
C17 C18 C19 C5 -58.4(2) . . . . ?
C19 C5 C15 C16 -49.0(2) . . . . ?

_shelx_res_file                  
;
TITL msjl1b_a.res in P2(1)/c
    msjl1b.res
    created by SHELXL-2019/3 at 13:28:50 on 30-Oct-2024
REM Old TITL msjl1b in P21/c #14
REM SHELXT solution in P2(1)/c: R1 0.132, Rweak 0.008, Alpha 0.016
REM <I/s> 0.398 for 161 systematic absences, Orientation as input
REM Formula found by SHELXT: C17 N O3 Cl3
CELL 1.54184 12.688053 14.417732 10.39362 90 102.5135 90
ZERR 4 0.000191 0.000188 0.000159 0 0.0015 0
LATT 1
SYMM -X,0.5+Y,0.5-Z
SFAC C H Cl N O
UNIT 68 96 12 8 8
EQIV $1 +X,1.5-Y,-0.5+Z
DFIX 0.98 N12 H12

L.S. 10 0 155
PLAN  4
SIZE 0.01 0.02 0.19
TEMP -173
CONF
HTAB N12 O13_$1
list 4
MORE -1
BOND $H
fmap 2 53
acta
REM <olex2.extras>
REM <HklSrc "%.\\msjl1b.hkl">
REM </olex2.extras>

WGHT    0.064000    0.792000
FVAR       0.44615
CL1   3    1.011917    0.806853    0.402442    11.00000    0.02331    0.03286 =
         0.01962   -0.00354    0.00810   -0.00762
CL2   3    0.862181    0.942736    0.462439    11.00000    0.02872    0.01918 =
         0.03170    0.00528   -0.00039   -0.00011
CL3   3    1.024975    0.862210    0.670741    11.00000    0.02300    0.02758 =
         0.01540   -0.00118   -0.00203   -0.00825
O1    5    0.572496    0.455712    0.330954    11.00000    0.03417    0.02050 =
         0.03545    0.00006   -0.00098   -0.01150
O13   5    0.831191    0.753136    0.643502    11.00000    0.02482    0.02663 =
         0.01338   -0.00174    0.00396   -0.00710
N1    4    0.607100    0.539241    0.337987    11.00000    0.02206    0.01917 =
         0.01935   -0.00144    0.00187   -0.00510
N12   4    0.801097    0.725086    0.423099    11.00000    0.01716    0.02018 =
         0.01270   -0.00131    0.00220   -0.00543
H12   2    0.821415    0.739357    0.344769    11.00000    0.02442
C2    1    0.539439    0.615670    0.265442    11.00000    0.01807    0.02077 =
         0.01956   -0.00314    0.00210   -0.00189
C3    1    0.611225    0.698956    0.307942    11.00000    0.01520    0.02190 =
         0.01945   -0.00484    0.00316   -0.00191
C4    1    0.705160    0.668387    0.417764    11.00000    0.01718    0.01998 =
         0.01517   -0.00200    0.00268   -0.00532
AFIX  13
H4    2    0.682513    0.675118    0.503650    11.00000   -1.20000
AFIX   0
C5    1    0.721066    0.564178    0.393910    11.00000    0.01969    0.01931 =
         0.01535   -0.00024    0.00130   -0.00387
C6    1    0.516514    0.592930    0.116885    11.00000    0.03054    0.02653 =
         0.01883   -0.00474   -0.00296    0.00159
AFIX  23
H6A   2    0.584277    0.600069    0.085282    11.00000   -1.20000
H6B   2    0.493987    0.527216    0.104403    11.00000   -1.20000
AFIX   0
C7    1    0.429295    0.653813    0.032199    11.00000    0.03792    0.03203 =
         0.02660   -0.00343   -0.00956    0.00163
AFIX  23
H7A   2    0.456485    0.718134    0.031532    11.00000   -1.20000
H7B   2    0.413359    0.630593   -0.059620    11.00000   -1.20000
AFIX   0
C8    1    0.326583    0.653732    0.084094    11.00000    0.02606    0.03486 =
         0.05254   -0.00478   -0.01340   -0.00187
AFIX  23
H8A   2    0.294416    0.590878    0.074492    11.00000   -1.20000
H8B   2    0.273915    0.697192    0.031452    11.00000   -1.20000
AFIX   0
C9    1    0.349065    0.682469    0.228918    11.00000    0.01897    0.04403 =
         0.05289   -0.00459    0.00754    0.00091
AFIX  23
H9A   2    0.281200    0.679968    0.261160    11.00000   -1.20000
H9B   2    0.375879    0.747144    0.237686    11.00000   -1.20000
AFIX   0
C10   1    0.432933    0.618392    0.312837    11.00000    0.02100    0.03503 =
         0.03569   -0.00398    0.00962   -0.00627
AFIX  23
H10A  2    0.402946    0.554856    0.310169    11.00000   -1.20000
H10B  2    0.447612    0.639825    0.405504    11.00000   -1.20000
AFIX   0
C11   1    0.598425    0.785029    0.262836    11.00000    0.02025    0.02255 =
         0.03516   -0.00064   -0.00114   -0.00049
AFIX  93
H11A  2    0.537821    0.800495    0.195060    11.00000   -1.20000
H11B  2    0.649846    0.831320    0.298250    11.00000   -1.20000
AFIX   0
C13   1    0.850831    0.765762    0.535734    11.00000    0.01638    0.01558 =
         0.01569    0.00008    0.00176   -0.00050
C14   1    0.936235    0.840228    0.518687    11.00000    0.01809    0.02076 =
         0.01360   -0.00089    0.00107   -0.00317
C15   1    0.767628    0.511905    0.521990    11.00000    0.03477    0.02760 =
         0.01607    0.00398   -0.00163   -0.00590
AFIX  23
H15A  2    0.715092    0.515075    0.579742    11.00000   -1.20000
H15B  2    0.834322    0.543716    0.568054    11.00000   -1.20000
AFIX   0
C16   1    0.794064    0.409778    0.502338    11.00000    0.04355    0.02769 =
         0.02517    0.00991   -0.00751   -0.00181
AFIX  23
H16A  2    0.833482    0.383752    0.587346    11.00000   -1.20000
H16B  2    0.725893    0.374629    0.474562    11.00000   -1.20000
AFIX   0
C17   1    0.862024    0.397387    0.399745    11.00000    0.03901    0.02649 =
         0.04136    0.00655   -0.00295    0.00825
AFIX  23
H17A  2    0.871420    0.330409    0.384474    11.00000   -1.20000
H17B  2    0.934373    0.424772    0.432861    11.00000   -1.20000
AFIX   0
C18   1    0.808465    0.443939    0.270125    11.00000    0.03647    0.02224 =
         0.02924    0.00058    0.00809    0.00651
AFIX  23
H18A  2    0.738197    0.413832    0.233773    11.00000   -1.20000
H18B  2    0.854771    0.436542    0.205419    11.00000   -1.20000
AFIX   0
C19   1    0.790898    0.547281    0.292634    11.00000    0.02508    0.02143 =
         0.02147    0.00065    0.00637    0.00224
AFIX  23
H19A  2    0.755658    0.576246    0.207852    11.00000   -1.20000
H19B  2    0.861876    0.577610    0.323551    11.00000   -1.20000
AFIX   0
HKLF 4


REM  msjl1b_a.res in P2(1)/c
REM wR2 = 0.1064, GooF = S = 1.079, Restrained GooF = 1.080 for all data
REM R1 = 0.0376 for 3476 Fo > 4sig(Fo) and 0.0404 for all 3799 data
REM 221 parameters refined using 1 restraints

END

WGHT      0.0640      0.7920

REM Highest difference peak  0.600,  deepest hole -0.356,  1-sigma level  0.067
Q1    1   0.8797  0.9400  0.3834  11.00000  0.05    0.60
Q2    1   0.9708  0.8299  0.4695  11.00000  0.05    0.55
Q3    1   0.8965  0.7999  0.5238  11.00000  0.05    0.42
Q4    1   0.7592  0.5610  0.3510  11.00000  0.05    0.42
;
_shelx_res_checksum              20719
_shelx_hkl_file                  
;
   0   0  -1   -0.26    0.66
   0   0   1    0.03    0.75
   0   0  -2  173.98   10.62
   0   0   2  167.85   10.62
   0   0  -3   -0.66    1.81
   0   0   3    1.22    1.78
   0   0  -3    2.01    1.85
   0   0  -4   15.58    2.72
   0   0  -4   12.63    2.47
   0   0   4   14.01    2.65
   0   0  -5   -0.16    1.16
   0   0  -5   -0.04    1.16
   0   0  -5    0.18    1.95
   0   0  -5   -0.84    2.33
   0   0   5   -1.71    2.11
   0   0  -6   16.29    3.04
   0   0  -6   14.97    1.82
   0   0  -6   14.37    1.70
   0   0   6   14.54    1.51
   0   0  -6   13.70    1.56
   0   0  -7    0.10    1.15
   0   0  -7   -0.50    1.39
   0   0  -7    0.29    1.36
   0   0  -8   47.36    3.42
   0   0  -8   50.73    3.74
   0   0  -9    1.37    1.52
   0   0  -9   -1.97    1.89
   0   0 -10   26.25    2.56
   0   0 -10   30.65    2.82
   0   0 -11    0.23    1.48
   0   0 -11    0.84    1.27
   0   0 -11    1.10    1.47
   0   0 -12   94.31    4.81
   0   0 -12   60.33    4.48
   0   1   0   -0.31    0.37
   0  -1   0    0.17    0.25
   0  -1  -1   31.53    2.57
   0  -1   1   32.69    2.59
   0   1   1   38.12    2.69
   0   1   1   41.21    2.66
   0   1  -1   38.29    2.65
   0   1   2    4.23    1.66
   0  -1  -2    6.05    1.49
   0  -1   2    4.43    1.61
   0   1  -2    4.83    1.67
   0   1   2    3.59    1.56
   0  -1   3  771.66   45.48
   0   1  -3  774.58   45.68
   0  -1  -3  772.33   45.55
   0   1  -4  431.11   24.67
   0  -1   4  394.30   24.67
   0   1  -4  405.95   24.92
   0  -1  -4  377.94   24.52
   0   1  -5  100.08    6.12
   0  -1  -5   89.95    6.05
   0   1  -5   92.62    7.96
   0   1  -5  100.06    7.59
   0  -1   5   88.93    7.49
   0  -1  -5   96.79    7.62
   0   1  -5  120.00    6.21
   0  -1  -5   83.55    5.89
   0  -1  -5   96.33    5.99
   0   1  -5  102.49    6.10
   0  -1  -6    0.96    2.06
   0  -1   6    1.46    2.35
   0   1  -6    0.70    2.10
   0   1  -6    0.40    1.33
   0  -1  -6    0.13    1.07
   0  -1  -6    0.45    1.22
   0   1  -6    0.78    1.31
   0   1  -6    0.20    0.97
   0  -1  -6    0.23    0.99
   0  -1   6    0.04    1.03
   0  -1  -7    6.80    1.53
   0   1  -7    6.51    1.62
   0   1  -7    7.46    1.66
   0  -1  -7    7.18    1.60
   0  -1  -7    6.65    1.36
   0   1  -7    8.10    1.40
   0  -1   7    6.98    1.31
   0  -1  -8  887.16   52.55
   0   1  -8  922.14   52.67
   0   1  -8  916.05   52.71
   0  -1  -8  910.15   52.66
   0   1  -8  877.26   52.46
   0  -1   8  923.28   52.51
   0  -1  -9  100.44    6.68
   0   1  -9   97.73    6.68
   0  -1  -9   98.74    6.47
   0   1  -9   94.75    6.60
   0   1 -10   11.35    1.97
   0  -1 -10   11.00    2.07
   0   1 -10    7.73    1.94
   0  -1 -10    8.56    2.08
   0   1 -10   13.91    2.07
   0  -1 -10   12.84    1.79
   0   1 -11   11.57    1.87
   0  -1 -11   11.98    1.84
   0  -1 -11    6.41    1.69
   0   1 -11    8.25    1.71
   0  -1 -11    7.97    1.39
   0   1 -11    8.75    1.66
   0   1 -12   13.89    1.57
   0  -1 -12   12.66    1.48
   0  -1 -12    9.46    1.28
   0   1 -12   10.97    1.29
   0   2   0  120.85    7.51
   0  -2   0  122.59    7.49
   0   2   1 2741.07  154.11
   0  -2  -1 2605.60  154.08
   0  -2   1 2690.94  154.01
   0  -2   2    3.53    1.62
   0  -2  -2    4.61    1.68
   0   2   2    4.53    1.79
   0   2   3   97.92    7.03
   0  -2   3   93.78    6.76
   0  -2  -4  254.94   16.23
   0  -2   4  251.83   16.19
   0  -2   5  231.96   13.44
   0  -2  -5  229.37   15.22
   0  -2   5  215.32   15.00
   0   2  -5  243.71   15.17
   0   2   5  229.51   15.25
   0   2  -5  269.03   13.60
   0  -2  -5  221.11   13.40
   0   2  -5  202.77   13.29
   0  -2  -5  216.92   13.31
   0   2  -5  236.25   13.50
   0  -2   6  376.17   21.64
   0  -2  -6  406.46   24.14
   0   2   6  374.89   23.98
   0  -2   6  390.83   24.00
   0   2  -6  312.83   23.34
   0  -2  -6  372.84   21.65
   0   2  -6  368.91   21.71
   0  -2  -6  351.26   21.52
   0   2  -6  361.54   21.52
   0   2  -6  385.62   21.82
   0  -2  -7  236.19   13.67
   0  -2   7  232.41   13.63
   0   2  -7  232.38   13.73
   0  -2  -7  214.35   13.51
   0   2  -7  217.67   13.49
   0  -2  -8    1.04    1.50
   0  -2   8    1.71    1.32
   0   2  -8    2.42    1.71
   0  -2  -8    0.11    1.31
   0   2  -8    0.06    1.25
   0  -2  -9   25.55    2.65
   0   2  -9   25.88    2.81
   0  -2   9   26.78    2.45
   0  -2  -9   24.32    2.92
   0   2  -9   25.71    2.79
   0  -2  -9   23.77    2.36
   0   2  -9   26.45    2.35
   0  -2 -10   24.20    2.24
   0   2 -10   26.88    2.73
   0   2 -10   23.49    2.66
   0  -2 -10   29.21    2.70
   0  -2 -10   20.69    2.89
   0   2 -11   32.01    2.70
   0  -2 -11   33.32    2.69
   0   2 -11   31.28    2.77
   0   2 -11   26.57    2.52
   0  -2 -11   24.68    2.63
   0   2 -12   48.58    3.40
   0  -2 -12   53.97    3.45
   0   2 -12   49.73    3.52
   0  -3   0    1.27    1.28
   0   3   1 2074.13  126.39
   0  -3  -1 2129.90  126.34
   0  -3   1 2357.39  126.32
   0  -3   2  179.67   11.25
   0  -3  -2  178.83   11.43
   0   3   2  174.33   11.37
   0   3   3  633.62   38.11
   0  -3   3  633.96   37.82
   0   3   3  643.55   37.89
   0  -3   4    1.51    1.85
   0   3   4    1.89    1.93
   0  -3  -4    1.96    2.02
   0   3  -5   51.14    3.74
   0  -3  -5   58.81    3.84
   0   3  -5   58.44    3.79
   0   3  -5   53.74    3.77
   0   3  -5   49.38    3.51
   0  -3   5   55.15    5.24
   0  -3  -5   56.94    5.47
   0   3  -5   53.97    5.64
   0   3   5   59.58    5.44
   0  -3  -5   50.08    3.56
   0   3  -6  233.09   12.57
   0  -3   6  217.20   12.46
   0  -3   6  220.21   14.72
   0   3  -6  174.77   14.12
   0   3   6  216.96   14.82
   0  -3  -6  207.77   12.38
   0   3  -6  232.31   12.65
   0  -3  -6  168.31   12.34
   0   3  -6  197.07   12.27
   0   3  -6  210.83   12.52
   0  -3  -7   45.43    3.44
   0  -3   7   46.40    3.48
   0   3  -7   50.96    3.66
   0  -3  -7   45.82    3.27
   0   3  -7   54.31    3.73
   0   3  -8  277.03   17.76
   0  -3  -8  296.86   17.64
   0  -3   8  300.30   17.66
   0   3  -8  291.57   17.51
   0  -3  -8  303.35   17.86
   0  -3  -9    0.07    1.41
   0  -3   9    0.20    1.30
   0  -3  -9    0.58    2.08
   0   3  -9   -0.58    1.83
   0   3  -9    0.11    1.17
   0   3 -10  200.53   13.07
   0  -3 -10  211.36   12.93
   0  -3 -10  225.17   13.19
   0   3 -11   81.22    5.69
   0  -3 -11   85.40    5.57
   0  -3 -11   89.32    5.74
   0  -3 -12   16.03    1.56
   0  -3 -12   17.92    1.56
   0   3  12   18.90    1.90
   0   3 -12   18.35    1.68
   0   4   0  356.39   21.28
   0  -4   0  350.61   21.27
   0  -4  -1  110.55    7.78
   0   4  -1  121.94    7.84
   0   4   1  114.55    7.95
   0   4  -1  116.08    7.73
   0  -4   1  118.73    7.87
   0  -4   2   38.83    3.60
   0   4  -2   39.19    3.54
   0   4   2   35.53    3.93
   0   4  -2   33.77    3.50
   0  -4  -2   38.23    3.64
   0  -4  -3    8.30    2.26
   0   4   3    8.22    2.13
   0   4  -3    9.36    2.37
   0   4   3    7.71    2.27
   0  -4   3    7.59    1.99
   0   4  -4    8.39    1.53
   0   4  -4    7.89    1.49
   0   4   4    2.97    2.44
   0  -4   4    4.48    2.08
   0   4   4    2.88    2.00
   0   4  -4    4.35    2.58
   0  -4  -4    6.34    1.45
   0   4  -5  726.73   37.83
   0  -4   5  675.27   39.63
   0  -4  -5  707.74   40.01
   0   4   5  646.96   39.68
   0  -4  -5  598.11   37.58
   0   4  -5  590.20   37.60
   0   4  -5  660.88   37.86
   0  -4  -5  731.61   37.92
   0   4  -6   25.47    2.17
   0  -4  -6   16.17    2.06
   0   4  -6   13.26    3.07
   0  -4   6   14.81    3.13
   0   4   6   16.31    3.39
   0  -4  -6   17.20    1.82
   0   4  -6   18.01    1.78
   0   4  -6   22.03    2.22
   0  -4   6   21.61    2.09
   0   4  -6   19.08    2.13
   0   4  -7 1151.03   64.59
   0  -4  -7 1162.14   64.36
   0   4  -7 1205.10   64.72
   0   4  -7 1294.15   64.63
   0  -4   7 1205.07   64.54
   0   4  -7 1088.32   64.30
   0   4  -8   23.71    2.54
   0  -4  -8   21.17    2.16
   0  -4  -8   13.32    2.43
   0  -4   8   18.69    2.29
   0   4  -8   19.75    2.58
   0   4  -8   18.77    2.02
   0   4  -9  138.36    8.74
   0   4  -9  156.52    9.18
   0  -4  -9  134.83    8.83
   0  -4  -9  146.02    9.19
   0  -4   9  145.43    8.94
   0   4  -9  124.31    9.04
   0  -4 -10   28.50    2.57
   0   4 -10   29.82    2.85
   0  -4 -10   30.44    3.05
   0   4 -10   24.68    2.85
   0  -4  10   30.69    2.58
   0   4 -11   14.58    1.94
   0  -4 -11   15.84    1.74
   0   4 -11   17.63    2.01
   0  -4 -11   17.71    2.13
   0   4  12   59.63    3.63
   0   4 -12   61.44    3.58
   0  -4 -12   51.01    3.47
   0   4 -12   44.73    3.54
   0  -5   0   -0.56    1.72
   0   5   0    1.23    1.45
   0  -5   1   88.15    6.56
   0   5   1   90.10    6.44
   0   5  -1   94.57    6.46
   0  -5  -1   82.07    6.47
   0   5  -1   90.98    6.59
   0  -5   2  373.40   22.72
   0   5   2  355.25   22.93
   0   5  -2  383.32   22.65
   0  -5  -2  360.60   22.80
   0   5  -2  374.09   22.78
   0  -5  -3   33.33    2.60
   0   5  -3   36.01    3.95
   0   5  -3   36.64    3.70
   0  -5   3   35.11    3.60
   0   5   3   28.76    3.91
   0  -5  -3   32.94    3.85
   0   5   3   33.06    3.72
   0   5  -3   33.37    2.68
   0  -5  -4   28.28    2.44
   0   5  -4   34.57    2.43
   0   5  -4   27.28    2.50
   0  -5  -4   30.04    2.65
   0   5  -4   28.47    2.24
   0   5  -4   27.10    4.00
   0   5   4   31.66    3.80
   0   5   4   19.24    3.70
   0  -5   4   26.87    3.50
   0   5  -4   30.83    3.45
   0  -5  -5  126.20    7.57
   0  -5  -5  133.59    7.75
   0   5  -5  120.70    7.59
   0   5  -5  127.16    7.63
   0   5  -5  132.26    7.68
   0  -5  -5  114.79    7.26
   0   5   5  128.28    9.52
   0  -5   5  118.29    9.21
   0  -5  -5  121.95    9.59
   0   5  -5  148.54    7.65
   0   5  -6  432.11   20.77
   0   5   6  344.17   23.09
   0  -5  -6  344.26   20.37
   0   5  -6  348.50   20.44
   0   5  -6  379.70   20.78
   0  -5  -6  265.80   20.50
   0   5  -7   22.87    2.62
   0  -5  -7   13.66    2.33
   0  -5   7   22.20    2.32
   0  -5  -7   25.68    2.26
   0   5  -7   31.36    2.37
   0   5  -7   25.07    2.81
   0   5  -7   32.59    2.72
   0  -5   7   27.18    2.59
   0  -5  -8  209.72   13.36
   0   5  -8  240.16   13.74
   0   5  -8  220.30   13.38
   0   5  -8  221.60   13.75
   0  -5   8  222.38   13.63
   0  -5   9  351.83   20.22
   0   5  -9  370.23   20.32
   0  -5  -9  331.07   19.99
   0   5  -9  320.57   19.93
   0  -5  -9  324.06   20.33
   0   5  -9  334.47   20.35
   0   5 -10   13.71    2.19
   0  -5 -10   10.61    1.59
   0   5 -10    9.93    1.93
   0  -5 -10   11.03    2.21
   0  -5  10    9.85    1.65
   0  -5 -11    4.42    1.13
   0   5 -11    4.63    1.35
   0   5 -11    7.42    1.64
   0   5  11    5.43    1.78
   0   5 -12   40.67    3.10
   0   5 -12   47.70    2.93
   0  -6   0   80.56    6.34
   0   6   0   82.61    6.08
   0   6   0   80.19    6.44
   0   6  -1 1090.78   63.83
   0   6  -1 1123.49   63.72
   0  -6  -1 1055.10   63.87
   0   6   1 1069.59   63.66
   0   6  -2    0.26    1.54
   0   6  -2    2.33    1.94
   0   6  -2    0.90    1.80
   0  -6  -2    0.51    1.83
   0  -6   2    0.32    1.99
   0   6  -2    1.20    1.26
   0  -6  -2    1.40    1.30
   0   6   3   56.83    3.98
   0   6  -3   55.44    5.42
   0  -6  -3   65.82    5.68
   0   6   3   60.84    5.32
   0   6   3   48.78    5.72
   0   6  -3   60.44    5.21
   0  -6   3   56.92    5.34
   0   6  -3   51.94    3.90
   0   6  -3   53.39    4.02
   0   6  -3   70.14    4.10
   0   6   3   64.72    4.25
   0  -6  -3   58.88    3.98
   0   6   4    2.14    1.61
   0   6  -4    1.13    1.64
   0  -6  -4    1.44    1.33
   0  -6  -4    1.33    1.58
   0   6  -4    0.63    1.52
   0   6   4    1.84    2.01
   0   6  -4    0.48    2.21
   0  -6   4    0.41    2.13
   0   6  -4    0.53    1.69
   0   6   4    1.83    2.25
   0   6  -4    0.87    1.17
   0   6  -4    2.05    1.17
   0   6  -4    0.53    1.38
   0  -6  -5   42.07    3.33
   0   6  -5   43.19    3.32
   0  -6  -5   43.84    3.60
   0   6  -5   34.61    3.18
   0   6  -5   49.10    3.52
   0   6  -5   45.80    3.18
   0   6   5   48.74    5.17
   0   6  -5   47.51    4.70
   0  -6   5   38.78    4.75
   0  -6  -6    2.17    1.61
   0   6  -6    1.03    1.66
   0   6  -6    0.45    1.43
   0  -6  -6    0.90    1.55
   0   6  -6    0.53    1.18
   0   6  -6    4.61    1.49
   0  -6  -7   62.02    3.99
   0   6  -7   53.99    4.25
   0  -6   7   67.60    4.53
   0   6  -7   65.94    4.16
   0   6  -7   52.38    4.43
   0  -6  -7   43.18    4.24
   0  -6  -8   33.32    2.76
   0  -6   8   38.99    3.18
   0   6  -8   39.19    2.91
   0   6  -9   19.68    2.64
   0   6  -9   15.71    2.30
   0  -6  -9   23.08    2.12
   0  -6   9   22.77    2.44
   0   6  -9   25.03    2.13
   0   6  10   36.91    3.30
   0  -6  10   61.96    3.71
   0   6 -10   37.30    3.41
   0   6  10   58.57    3.89
   0   6 -10   57.93    3.99
   0   6 -11    2.55    1.09
   0   6 -11    4.53    1.46
   0  -6 -11    3.09    1.25
   0   6 -12   71.90    4.60
   0   7   0    0.30    1.05
   0  -7   0    2.09    2.07
   0   7   0    0.14    1.53
   0   7   0   -0.19    2.05
   0  -7   0    2.52    1.06
   0   7   0    0.52    1.55
   0   7  -1    0.32    1.54
   0   7   1    3.03    1.19
   0  -7  -1    1.69    1.26
   0   7  -1    0.76    1.21
   0   7   1    1.51    1.49
   0  -7  -1    0.73    1.86
   0   7  -1    0.63    1.69
   0   7   1    1.62    2.37
   0   7   1    2.73    1.69
   0   7  -1    2.89    1.99
   0  -7  -1    0.73    1.00
   0  -7   1    1.06    1.02
   0   7  -2 1062.22   59.01
   0   7   2 1008.96   58.80
   0  -7  -2 1037.21   58.98
   0   7   2 1032.13   60.43
   0   7  -2  981.42   58.87
   0   7   2 1106.22   59.07
   0  -7   2 1038.85   58.96
   0  -7   2  979.09   58.82
   0  -7  -2  946.22   58.82
   0  -7  -2 1056.55   60.83
   0   7  -2 1089.72   60.59
   0   7  -2 1112.61   60.64
   0   7  -3  589.15   40.68
   0  -7   3  692.32   42.64
   0   7  -3  667.49   40.80
   0   7  -3  821.33   40.88
   0   7   3  698.94   40.73
   0   7   3  782.29   41.01
   0  -7  -3  691.86   42.87
   0   7   3  692.51   42.39
   0   7  -3  714.50   42.42
   0   7   3  677.38   43.14
   0   7  -3  741.38   42.89
   0  -7  -3  719.14   40.96
   0   7  -4  117.85    7.84
   0   7   4  114.75    7.61
   0  -7   4  117.51    9.46
   0   7  -4  122.07    7.60
   0   7  -4  106.89    7.45
   0   7  -4  141.35    7.82
   0   7  -4  119.41    7.73
   0   7   4  130.86    7.89
   0  -7  -4  123.16    7.67
   0   7  -4  140.81    9.48
   0   7   4  128.85    9.52
   0  -7  -5  112.47    8.79
   0  -7  -5  136.55    8.70
   0  -7  -5  153.89    9.05
   0   7  -5  120.56    8.55
   0   7  -5  165.73    8.95
   0   7  -5  144.43    8.80
   0   7   5  142.74    8.72
   0   7   5  138.34   10.82
   0   7  -5  143.83    8.63
   0   7  -6   98.66    6.37
   0  -7  -6  102.72    6.54
   0   7  -6   81.85    6.13
   0   7  -6  107.07    6.49
   0  -7  -6   93.83    6.29
   0   7   6   91.00    6.25
   0   7  -6   87.75    6.08
   0   7  -7   30.84    2.72
   0  -7  -7   20.88    2.60
   0   7  -7   26.43    2.91
   0   7  -7   21.07    2.24
   0   7  -7   18.60    2.41
   0   7   7   21.83    2.65
   0  -7  -7   19.93    2.64
   0  -7   7   25.80    2.68
   0  -7   8   -0.25    1.68
   0   7  -8   -0.41    1.24
   0   7  -8    0.80    1.46
   0   7   8    0.52    1.88
   0  -7   8    0.22    1.41
   0   7  -9   69.38    4.56
   0   7   9   68.96    4.98
   0   7  -9   58.81    4.67
   0  -7   9   74.73    4.95
   0   7  10    1.20    1.70
   0  -7  10    1.04    1.32
   0   7  10   -0.17    1.02
   0   7 -10    1.86    1.16
   0  -7 -11  122.14    6.01
   0   7 -11  117.15    6.04
   0  -8   0  610.24   35.59
   0   8   0  632.11   35.60
   0   8   0  597.66   35.53
   0  -8   0  619.47   35.56
   0   8   0  522.19   36.70
   0   8   0  709.89   38.08
   0   8   0  612.81   35.51
   0   8   0  614.41   35.71
   0   8   1   78.38    5.16
   0   8  -1   83.54    5.46
   0  -8  -1   83.17    5.33
   0   8   1   82.75    5.25
   0   8  -1   78.88    5.26
   0   8   1   74.33    5.11
   0   8   1   89.78    5.54
   0   8   1   84.64    7.30
   0   8   1   62.49    6.13
   0   8  -1   78.62    6.55
   0   8  -1   91.32    7.19
   0  -8  -1   88.69    7.11
   0  -8   1   81.64    5.57
   0  -8   1   82.74    5.22
   0  -8  -1   78.58    5.15
   0  -8   2  103.98    6.85
   0   8   2  118.45    7.04
   0   8  -2  111.32    6.97
   0   8   2  101.60    6.63
   0  -8  -2  115.79    6.90
   0   8   2  114.36    6.76
   0   8  -2   92.24    6.55
   0   8  -2  105.79    6.77
   0  -8   2  107.61    6.69
   0  -8  -2  105.21    6.66
   0  -8  -2  117.89    8.89
   0   8  -2  120.84    8.64
   0   8   2  119.66    9.31
   0   8  -2   98.51    8.23
   0   8   2   82.68    7.83
   0   8   3    0.07    1.76
   0   8   3   -0.05    1.40
   0   8  -3   -0.93    1.73
   0  -8  -3    0.54    1.61
   0   8  -3    1.04    1.56
   0   8  -3    0.16    1.30
   0  -8   3    1.71    2.09
   0   8   3   -0.22    1.94
   0   8   3    1.11    1.84
   0   8  -3   -1.32    1.95
   0   8  -3   -0.22    1.29
   0  -8  -3    0.31    1.19
   0   8  -4   17.59    2.11
   0  -8   4   22.25    3.68
   0   8   4   19.69    3.47
   0   8  -4   19.08    2.24
   0   8   4   19.11    2.18
   0   8  -4   18.07    2.04
   0   8  -5   12.28    1.84
   0  -8  -5   14.72    2.44
   0   8  -5   17.19    2.36
   0   8  -5   12.90    2.05
   0   8  -5   12.61    1.75
   0  -8  -5    9.22    2.23
   0   8   5   13.48    2.08
   0   8  -6  414.43   21.29
   0   8   6  355.00   20.98
   0  -8  -6  354.47   21.06
   0   8  -6  328.90   20.86
   0   8  -6  317.15   21.03
   0  -8  -6  359.75   21.25
   0  -8  -7   -0.53    1.82
   0   8  -7    1.91    1.91
   0   8  -7   -0.44    1.65
   0   8   7    0.49    1.84
   0   8  -7    1.20    1.35
   0  -8   7    1.03    1.66
   0   8   8    0.87    1.37
   0  -8   8    2.23    1.76
   0  -8   8    0.85    1.46
   0   8  -8    0.94    1.85
   0   8   8    0.56    1.84
   0   8  -8    3.11    1.34
   0  -8  -8    1.06    1.43
   0   8  -9   24.09    2.66
   0   8   9   16.83    2.04
   0   8   9   18.35    2.41
   0   8  10   60.00    4.53
   0  -8  10  100.32    5.03
   0   8 -10   60.02    4.48
   0   8  10   96.54    4.90
   0  -8 -11   21.00    1.80
   0  -9   0    0.20    1.27
   0   9   0    0.57    1.29
   0   9   0   -0.18    1.73
   0   9   0    0.20    1.71
   0   9   0    1.09    2.41
   0  -9   0   -0.05    1.09
   0  -9   0    0.87    1.92
   0  -9  -1  314.24   18.50
   0   9   1  329.86   18.45
   0   9   1  300.62   18.30
   0   9  -1  301.68   18.39
   0   9  -1  319.05   18.61
   0   9   1  298.48   18.31
   0   9   1  316.36   18.50
   0   9   1  256.24   19.61
   0   9  -1  367.14   21.19
   0   9  -1  274.72   19.96
   0  -9   1  325.91   18.40
   0  -9  -1  317.09   18.38
   0  -9   1  307.63   18.63
   0  -9  -2  926.03   53.29
   0   9   2  919.78   53.16
   0   9  -2  877.72   53.17
   0  -9  -2  912.27   53.12
   0  -9   2  917.09   53.12
   0   9  -2  938.86   53.36
   0   9   2  897.64   53.02
   0  -9   2  960.57   53.31
   0   9   3  586.91   33.70
   0   9  -3  596.05   34.05
   0  -9  -3  632.35   34.05
   0  -9  -3  613.17   33.81
   0   9  -3  579.42   33.86
   0   9  -3  589.69   33.83
   0   9   3  678.33   36.27
   0  -9  -4    0.06    1.29
   0  -9  -4    1.76    1.99
   0   9  -4   -0.07    1.79
   0  -9  -4    1.31    2.10
   0   9  -4    0.19    1.40
   0   9   4    0.40    1.54
   0   9  -4    0.73    1.32
   0  -9  -5   23.83    2.65
   0   9   5   26.70    2.56
   0   9  -5   28.61    2.89
   0   9  -5   23.10    2.63
   0   9  -5   29.84    2.58
   0  -9  -5   18.70    2.98
   0   9  -5   26.94    2.63
   0   9   5   25.93    2.65
   0   9  -6    0.41    1.42
   0  -9  -6    0.10    2.13
   0  -9  -6    0.88    1.56
   0   9  -6   -0.66    1.62
   0   9   6    1.32    1.78
   0   9  -6    0.48    1.47
   0   9   6   -0.14    1.34
   0   9  -7    0.60    1.55
   0  -9  -7   -0.09    1.85
   0   9   7    1.12    1.78
   0   9  -7   -0.25    1.78
   0   9  -7    1.98    1.38
   0  -9  -7    0.98    1.68
   0   9   7    1.10    1.33
   0  -9   7    1.04    1.72
   0  -9   8   34.40    2.97
   0   9   8   38.07    3.00
   0  -9  -8   24.76    2.83
   0   9  -8   38.40    3.22
   0  -9   8   36.52    3.10
   0   9   8   20.84    2.64
   0   9  -8   34.75    2.70
   0  -9  -8   35.31    3.01
   0  -9   9    1.06    1.45
   0   9   9    0.83    1.12
   0  -9  -9    0.68    1.44
   0   9   9    0.14    1.41
   0   9  -9    0.83    1.54
   0   9 -10   41.46    2.79
   0  -9  10   48.00    2.83
   0  -9 -11    2.71    1.35
   0  10   0  534.08   33.41
   0  10   0  598.70   33.67
   0 -10   0  628.26   33.86
   0 -10   0  571.18   33.42
   0 -10   0  559.40   33.47
   0  10   1  178.05   10.83
   0  10   1  169.06   10.68
   0  10  -1  169.50   10.80
   0  10   1  167.17   10.71
   0  10  -1  178.34   11.05
   0  10   1  178.34   10.95
   0 -10   1  175.48   11.09
   0 -10  -1  194.97   11.29
   0 -10  -1  175.52   10.76
   0 -10   1  181.03   10.77
   0 -10  -1  176.19   10.88
   0 -10  -2    5.17    1.82
   0  10  -2    3.78    1.74
   0  10  -2    2.44    2.16
   0  10   2    3.53    1.50
   0  10   2    2.11    1.67
   0 -10  -2    2.23    2.19
   0 -10   2    4.34    1.93
   0  10   2    4.52    1.47
   0 -10   2    5.16    1.45
   0 -10  -2    2.91    1.37
   0 -10  -3   27.89    2.78
   0  10  -3   31.33    2.99
   0 -10  -3   29.83    3.05
   0 -10  -3   33.82    3.41
   0 -10   3   32.81    2.92
   0  10  -3   34.77    3.27
   0  10   3   29.64    2.75
   0  10  -3   28.92    2.76
   0 -10  -4   20.78    2.43
   0 -10  -4   20.61    2.79
   0  10  -4   23.29    2.73
   0 -10  -4   20.14    3.11
   0  10  -4   24.22    2.39
   0  10   4   19.16    2.30
   0  10   5    4.98    1.76
   0  10  -5    6.29    1.69
   0  10   5    6.73    1.77
   0  10  -5    6.39    2.11
   0  10  -5    6.26    1.67
   0 -10  -5    8.65    1.82
   0 -10  -5    4.62    2.29
   0  10  -5    7.37    1.78
   0  10   6  425.11   24.18
   0 -10  -6  437.01   24.29
   0  10   6  390.26   24.04
   0  10  -6  338.39   24.09
   0  10  -6  405.50   24.28
   0 -10  -6  447.70   24.61
   0  10  -6  434.67   24.20
   0  10   7  102.38    6.16
   0 -10   7   97.02    6.38
   0 -10  -7  100.85    6.31
   0  10   7   86.34    6.03
   0  10  -7   74.73    6.08
   0  10  -7   95.06    6.04
   0 -10  -7   92.06    6.47
   0  10  -7   83.41    6.24
   0 -10  -8   65.36    5.83
   0  10  -8  104.92    5.77
   0 -10   8  112.41    6.24
   0  10   8   69.65    5.66
   0  10  -8   73.65    5.84
   0 -10   8   96.82    6.04
   0 -10  -8  106.11    6.07
   0  10   8   94.42    5.80
   0 -10  -9    2.73    1.19
   0  10  -9    3.88    1.42
   0  10   9    3.08    1.06
   0 -10   9    6.54    1.47
   0 -10  -9    6.11    1.52
   0  10 -10  245.66   15.05
   0 -10  10  270.00   15.14
   0  11   0   -0.06    1.45
   0  11   0    0.47    1.98
   0 -11   0    1.12    1.94
   0 -11   0    0.06    1.30
   0 -11   0    0.38    1.40
   0  11  -1   78.07    5.53
   0  11   1   76.79    5.37
   0 -11  -1   84.27    5.61
   0 -11  -1   77.34    6.03
   0 -11   1   85.95    5.93
   0 -11  -1   77.44    5.40
   0 -11   1   79.35    5.42
   0  11   1   84.40    5.74
   0  11  -1   86.47    5.92
   0  11   2   82.85    5.23
   0  11  -2   73.78    5.23
   0 -11  -2   70.88    5.28
   0 -11   2   64.31    5.37
   0 -11  -2   71.19    5.81
   0 -11   2   79.68    5.15
   0 -11  -2   78.27    5.17
   0  11   2   69.21    5.05
   0  11  -2   76.50    5.62
   0  11   2   70.57    5.26
   0  11  -3  224.15   12.62
   0  11  -3  208.61   12.66
   0 -11  -3  208.39   12.77
   0 -11   3  183.38   12.48
   0 -11  -3  211.52   12.55
   0  11   3  190.69   12.35
   0  11  -3  204.43   12.82
   0  11  -4  112.51    7.32
   0  11  -4  110.43    7.47
   0 -11  -4  118.74    7.74
   0 -11  -4  120.10    8.00
   0 -11  -4  105.45    7.30
   0  11   4  105.49    7.13
   0  11   5  209.48   12.97
   0  11   5  220.19   13.14
   0  11  -5  220.55   13.40
   0 -11  -5  226.80   13.24
   0  11  -5  238.44   13.23
   0 -11  -5  235.05   13.64
   0  11  -5  214.67   13.21
   0  11  -6    3.15    1.53
   0  11   6    0.99    1.50
   0 -11   6    3.90    1.87
   0 -11  -6    3.26    1.93
   0  11   6    4.60    1.63
   0  11  -6    2.98    1.46
   0 -11  -6    1.74    1.54
   0 -11  -7   82.92    5.31
   0  11  -7   77.90    5.26
   0 -11  -7   79.22    5.61
   0  11  -7   80.28    5.11
   0  11   7   79.97    5.19
   0 -11   7   80.25    5.42
   0  11   8   14.45    1.74
   0  11  -8   14.76    1.82
   0 -11  -8   12.94    2.01
   0 -11  -8   19.77    2.11
   0 -11   8   17.22    2.00
   0  11  -9   86.48    5.97
   0 -11  -9  134.58    6.33
   0 -11   9  143.16    6.41
   0 -11 -10    3.17    1.37
   0  12   0  222.59   13.19
   0  12   0  224.20   13.48
   0 -12   0  207.67   13.66
   0 -12   0  229.61   13.20
   0 -12   0  194.90   13.13
   0  12  -1   46.57    3.82
   0  12  -1   51.97    4.38
   0  12   1   50.56    4.14
   0 -12   1   54.70    4.41
   0 -12  -1   46.36    4.57
   0 -12  -1   51.35    3.81
   0 -12   1   50.95    3.81
   0 -12  -1   45.65    3.92
   0  12  -2  292.33   17.98
   0  12   2  298.42   17.95
   0  12  -2  304.71   18.24
   0 -12  -2  310.32   18.46
   0 -12   2  292.35   18.12
   0 -12  -2  285.37   18.03
   0 -12  -2  303.83   17.91
   0  12  -3  305.14   17.89
   0 -12  -3  276.55   17.94
   0 -12   3  248.92   17.68
   0  12  -3  330.80   17.88
   0 -12  -3  319.67   17.82
   0 -12  -4    0.28    1.97
   0  12  -4    0.17    1.80
   0 -12  -4   -0.37    1.52
   0  12  -4    0.82    1.55
   0  12  -4   -0.15    1.28
   0 -12  -4   -0.77    2.26
   0  12   5   82.71    5.91
   0 -12  -5   86.49    5.98
   0  12  -5   89.20    5.87
   0 -12  -5  102.53    6.35
   0  12  -5   90.00    5.92
   0  12  -6    8.37    1.64
   0  12  -6   12.51    1.71
   0 -12  -6   12.32    1.94
   0 -12   6   14.10    2.15
   0  12   6   11.26    1.74
   0 -12  -7   13.13    1.87
   0  12   7   15.80    1.86
   0 -12   7   17.91    2.15
   0  12  -7   16.94    1.71
   0 -12  -7   12.80    2.13
   0 -12  -8   87.36    5.30
   0 -12   8   80.99    5.20
   0 -12   8   98.35    5.34
   0 -12  -8   99.15    5.28
   0 -12   9   85.95    5.14
   0 -12  -9   77.10    5.11
   0  13   0   -0.13    1.53
   0 -13   0   -0.40    1.39
   0 -13   0    0.63    2.33
   0  13   0   -0.52    2.09
   0 -13   0    1.03    1.44
   0  13  -1    8.70    1.91
   0 -13   1    8.25    1.68
   0 -13  -1    6.26    1.67
   0 -13  -1    6.84    2.65
   0 -13   1    6.07    2.38
   0  13  -1    8.77    2.55
   0  13   1    9.52    2.16
   0 -13  -1    6.94    1.77
   0  13  -2   66.01    4.75
   0 -13  -2   64.91    4.58
   0  13  -2   59.86    4.55
   0 -13   2   62.81    4.92
   0 -13  -2   59.39    5.36
   0 -13  -2   58.76    4.71
   0  13  -3   76.14    5.50
   0 -13  -3   83.23    5.37
   0  13  -3   79.42    5.36
   0 -13   3   64.30    5.31
   0 -13  -3   76.52    5.57
   0  13  -4  283.81   17.07
   0  13  -4  292.94   16.93
   0 -13  -4  269.89   17.13
   0  13  -4  255.48   16.82
   0 -13  -4  297.14   16.96
   0 -13  -4  289.29   17.48
   0  13  -5  311.08   16.93
   0  13  -5  287.35   16.91
   0 -13  -5  301.41   17.20
   0 -13  -5  317.59   17.02
   0  13  -6   40.23    2.89
   0  13  -6   38.04    2.91
   0 -13  -6   40.92    3.40
   0 -13  -6   39.44    3.05
   0 -13  -7   12.33    1.63
   0 -13   7    9.16    1.63
   0 -13  -7   11.68    1.90
   0 -13   7   12.00    1.70
   0  13  -7   11.94    1.32
   0 -13   8    0.14    0.90
   0 -13  -8    0.97    1.00
   0 -13  -8    1.42    1.09
   0 -13   8    1.82    1.10
   0 -14   0    2.20    1.44
   0 -14   0    3.18    2.38
   0 -14   1    5.53    2.30
   0 -14  -1    8.13    2.52
   0 -14  -1   12.01    1.75
   0  14  -1    9.86    1.88
   0 -14  -1    7.44    1.82
   0  14  -2   12.47    2.14
   0 -14  -2   13.32    1.89
   0  14  -2   12.91    2.03
   0 -14   2   11.87    2.27
   0 -14  -2   12.55    2.82
   0 -14  -2   11.49    2.10
   0  14  -3  500.48   28.02
   0 -14  -3  499.91   28.01
   0  14  -3  467.35   28.06
   0 -14  -3  428.88   28.02
   0  14  -4   26.26    2.48
   0 -14  -4   24.19    2.76
   0 -14  -4   28.75    2.50
   0 -14  -5  212.03   11.75
   0  14  -5  214.55   11.67
   0 -14  -5  192.06   11.91
   0 -14   5  211.25   11.90
   0  14  -6    8.92    1.19
   0 -14  -6    7.52    1.36
   0 -14  -6    5.62    1.65
   0 -14  -7    0.54    1.00
   0 -14   7    0.75    1.09
   0 -14   8   32.01    2.45
   0 -15   0    0.53    2.07
   0  15  -1  140.68    8.56
   0 -15   1  130.67    8.87
   0 -15  -1  127.66    9.02
   0 -15  -1  125.62    8.50
   0  15  -1  146.99    8.71
   0 -15  -1  145.58    8.57
   0 -15   2   95.02    7.22
   0 -15  -2   96.44    7.56
   0 -15  -2  100.96    7.13
   0 -15  -2  130.87    7.19
   0  15  -2  131.13    7.30
   0 -15  -3   37.47    3.40
   0  15  -3   42.77    3.26
   0 -15  -3   46.10    3.28
   0 -15  -4   44.48    3.18
   0 -15  -4   32.12    3.58
   0 -15  -4   35.10    3.34
   0  15  -4   48.32    3.15
   0 -15   4   46.75    3.28
   0 -15   5    6.66    1.34
   0  15  -5    6.51    1.13
   0 -15  -5    6.06    1.53
   0 -15  -5    6.17    1.27
   0 -15  -5    4.86    1.67
   0 -15   6   49.87    2.91
   0 -15   6   41.14    2.94
   0 -15  -6   46.48    2.77
   0 -15  -6   42.12    2.95
   0 -15   7    9.70    1.53
   0  16   0  110.26    6.55
   0 -16   0   89.90    6.72
   0  16  -1    2.80    1.28
   0 -16   1    1.87    1.65
   0 -16  -1    3.00    1.81
   0 -16   2    2.31    0.99
   0  16  -2    2.54    1.24
   0 -16  -2    1.15    1.15
   0 -16  -2    3.07    1.07
   0 -16  -2    2.92    1.79
   0 -16   2    1.02    1.39
   0  16  -3    8.05    1.30
   0 -16  -3    6.77    1.36
   0 -16  -3    6.79    1.22
   0 -16   3    5.32    1.15
   0 -16   4    3.29    1.01
   0  16  -4    2.63    0.91
   0 -16  -4    2.53    1.21
   0 -16  -4    2.48    0.98
   0 -16  -4    3.65    1.62
   0 -16   5   58.66    3.43
   0 -16   5   49.26    3.55
   0 -16  -5   46.43    3.44
   0 -16  -5   48.33    3.50
   0 -16  -5   53.97    3.32
   0 -17   0   -0.62    1.34
   0  17   0    0.08    1.03
   0 -17  -1    4.10    1.54
   0 -17   1    2.80    1.25
   0  17  -1    4.43    1.10
   0  17   1    3.33    1.04
   0 -17  -2    0.19    1.39
   0  17  -2    0.71    0.90
   0  17   2    0.77    0.97
   0  17   3  128.77    7.78
   0  17  -3  129.00    7.71
   0 -17  -4   43.14    3.30
   0 -17   4   46.34    3.28
   0  18   0   17.56    1.66
   0  18   1    4.21    1.19
   1   0 -12   26.94    2.15
   1   0 -12   30.02    2.40
   1   0 -11    1.05    1.36
   1   0 -11    0.57    1.58
   1   0 -11   -0.05    1.35
   1   0 -10    3.04    1.55
   1   0 -10   -0.15    1.75
   1   0 -10    1.06    1.53
   1   0  -9   -1.46    1.56
   1   0  -9    0.23    1.67
   1   0  -8  226.19   13.11
   1   0  -8  198.78   12.96
   1   0  -8  214.38   12.93
   1   0  -7   -0.30    1.48
   1   0  -7    0.25    1.14
   1   0  -7    0.99    1.41
   1   0  -6  466.76   26.08
   1   0  -6  451.82   26.02
   1   0  -6  431.00   25.93
  -1   0   6  473.50   28.43
   1   0  -6  383.14   27.49
   1   0  -5    0.11    1.09
   1   0  -5    0.18    1.07
   1   0  -5   -0.38    0.98
  -1   0   5    1.72    2.16
   1   0  -5   -0.16    1.62
   1   0  -4   89.16    7.00
  -1   0   4   87.32    6.87
   1   0  -4   95.13    6.58
   1   0  -3    0.15    1.46
  -1   0   3    0.30    1.76
   1   0  -3    0.51    1.73
   1   0  -2 9998.01  572.57
  -1   0   2 9999.00  572.84
   1   0  -2 9958.04  572.85
  -1   0   1   -0.60    0.86
  -1   0   1    0.53    0.49
  -1   0   0  453.80   23.86
   1   0   0  374.39   23.84
  -1   0  -1    0.49    0.87
   1   0   1    0.55    0.93
  -1   0  -2   -1.49    1.46
  -1   0  -3    1.83    1.87
  -1   0  -4  466.30   27.86
  -1   0  -4  441.46   27.87
  -1   0  -5    0.30    1.24
  -1   0  -5    0.43    1.15
  -1   0  -5    0.87    2.19
  -1   0  -5   -1.46    2.18
   1   0   5    0.07    0.96
   1   0   6  144.05   10.44
  -1   0  -6  148.74   10.70
   1   0   6  136.98    8.12
  -1   0  -6  131.93    8.20
  -1   0  -6  133.46    7.98
  -1   0  -6  116.84    8.09
  -1   0  -7    0.06    1.38
   1   0   7   -0.28    1.13
  -1   0  -7    0.27    1.04
  -1   0  -7    0.12    1.41
  -1   0  -8   46.33    3.67
   1   0   8   45.42    3.41
  -1   0  -8   42.12    3.54
  -1   0  -9   -0.87    1.69
  -1   0  -9    0.14    1.49
  -1   0 -10   78.46    5.49
  -1   0 -10   68.42    5.19
  -1   0 -10   75.52    5.11
  -1   0 -11   -0.75    1.44
  -1   0 -11   -0.18    1.48
  -1   0 -11   -0.08    1.06
  -1   0 -12   29.67    2.35
  -1   0 -12   38.37    2.55
   1  -1 -12   38.24    2.89
   1   1 -12   39.05    2.94
   1  -1 -11   70.18    4.62
   1   1 -11   74.96    4.71
   1   1 -11   61.67    4.52
   1  -1 -11   65.86    4.41
   1  -1 -10   56.74    4.92
   1   1 -10   56.84    4.82
   1  -1 -10   75.75    4.89
   1   1 -10   71.45    5.03
   1   1 -10   85.16    5.23
   1  -1 -10   76.18    5.11
   1  -1  -9    8.40    2.11
   1   1  -9   13.46    2.22
   1  -1  -9   15.22    2.20
   1  -1  -9   13.50    1.98
   1   1  -9   16.51    2.33
   1   1  -9   13.74    1.89
   1  -1  -8  218.01   13.21
   1   1  -8  216.94   13.25
   1  -1  -8  223.98   13.13
   1   1  -8  224.86   13.23
   1   1  -8  204.26   13.02
   1  -1  -8  207.55   13.05
   1  -1  -7  371.74   21.63
   1   1  -7  380.98   21.67
   1  -1  -7  369.21   21.53
   1   1  -7  353.94   21.50
   1   1  -7  368.71   21.64
   1  -1  -7  350.01   21.53
   1  -1  -6  122.29    7.47
   1  -1  -6  114.19    7.38
   1   1  -6  128.20    7.53
   1   1  -6  116.81    7.34
   1  -1  -6  117.22    7.34
   1  -1  -6  135.01    9.39
   1   1  -6   94.25    8.62
  -1  -1   6  130.93    9.68
  -1   1   6  130.51    9.83
   1  -1  -5 1306.45   75.03
   1  -1  -5 1258.91   74.98
   1   1  -5 1292.22   75.05
   1   1  -5 1271.82   74.95
   1  -1  -5 1271.86   74.95
   1   1  -5 1505.22   76.63
  -1  -1   5 1463.99   77.02
   1  -1  -5 1509.10   76.75
  -1   1   5 1397.23   77.00
  -1   1   4 2395.87  143.64
  -1  -1   4 2457.80  143.58
   1  -1  -4 2460.06  143.34
   1   1  -4 2577.81  143.28
  -1   1   3  173.61   10.87
  -1   1   3  173.67   11.08
   1  -1  -3  179.50   10.81
   1   1  -3  170.09   10.65
  -1  -1   3  151.82   10.97
  -1   1   2  131.44    7.84
  -1   1   2  117.40    8.00
  -1  -1   2  117.58    7.84
  -1   1   1    5.12    1.06
  -1  -1   1    5.83    0.99
   1  -1   0  783.77   46.67
  -1   1   0  816.83   46.67
  -1  -1   0  812.98   46.46
  -1  -1  -1 3001.06  174.05
  -1  -1  -1 3087.88  174.28
   1  -1   1 2931.35  174.24
  -1   1  -1 3128.78  174.27
  -1  -1  -2   75.49    5.37
  -1  -1  -2   70.79    5.14
  -1   1  -2   85.95    5.51
   1  -1   2   67.88    5.33
   1  -1   3 1403.18   81.99
  -1   1  -3 1413.60   82.19
  -1  -1  -3 1409.54   81.95
  -1  -1  -4 1077.01   63.73
   1   1   4 1087.92   63.61
  -1   1  -4 1122.70   63.81
  -1   1  -4 1094.05   63.93
   1  -1   4 1028.86   63.53
  -1   1  -5   14.58    1.75
  -1  -1  -5   14.69    1.66
  -1  -1  -5   12.62    1.52
  -1   1  -5   14.68    1.66
  -1  -1  -5   13.52    2.88
  -1   1  -5   14.13    3.17
  -1  -1  -5   18.43    3.24
   1   1   5   16.51    3.02
  -1   1  -5   16.14    3.02
   1  -1   5   14.12    1.55
   1   1   5   12.72    1.42
  -1   1  -6  106.09    9.03
  -1  -1  -6  112.28    9.16
   1   1   6  107.91    8.82
   1  -1   6  110.51    6.85
  -1   1  -6  118.92    7.01
  -1  -1  -6  110.28    6.91
   1   1   6  108.90    6.75
  -1   1  -6  101.53    6.67
  -1  -1  -6   99.56    6.66
  -1  -1  -6  110.78    6.83
  -1   1  -6  118.05    6.94
  -1  -1  -7  116.08    7.28
  -1   1  -7  116.76    7.34
   1   1   7  116.52    7.13
   1  -1   7  118.34    7.24
  -1   1  -7  110.79    7.03
  -1   1  -7  108.99    7.27
  -1  -1  -7  103.68    7.12
  -1  -1  -8  367.08   21.73
  -1   1  -8  369.33   21.77
   1  -1   8  386.23   21.64
  -1  -1  -8  351.88   21.57
  -1   1  -8  344.80   21.71
  -1  -1  -9  553.49   32.32
  -1   1  -9  574.64   32.42
   1  -1   9  578.11   32.19
  -1   1  -9  527.28   32.25
  -1  -1  -9  515.26   32.12
  -1   1 -10    1.58    1.61
  -1  -1 -10    0.49    1.67
  -1  -1 -10    0.55    2.04
  -1  -1 -10    0.38    1.31
  -1   1 -10    3.32    1.64
  -1   1 -11   10.44    1.91
  -1  -1 -11    9.99    1.68
  -1  -1 -11   13.79    1.99
  -1   1 -11   10.74    1.89
  -1   1 -11   13.93    1.67
  -1  -1 -12    2.86    1.03
  -1   1 -12    2.44    0.88
  -1  -1 -12    2.92    0.98
  -1   1 -12    1.99    1.09
   1  -2 -12   68.05    3.42
   1   2 -12   60.18    3.34
   1   2 -11  248.65   14.05
   1  -2 -11  271.17   14.08
   1   2 -10    6.84    1.87
   1  -2 -10    6.07    1.45
   1  -2 -10    5.00    1.75
   1  -2 -10    5.31    1.82
   1  -2  -9    6.36    1.80
   1  -2  -9    4.46    1.98
   1  -2  -9    6.56    1.62
   1   2  -9    6.99    2.00
   1   2  -9    5.98    1.54
   1   2  -8   85.75    5.85
   1  -2  -8   93.28    6.04
  -1  -2   8   92.34    5.84
   1  -2  -8   93.47    6.16
   1  -2  -8   82.98    5.81
   1   2  -8   86.15    6.05
  -1  -2   7  948.26   53.32
   1  -2  -7  971.52   53.41
   1   2  -7  885.39   53.29
   1   2  -7  942.00   53.51
   1  -2  -7  871.15   53.28
  -1  -2   6   19.91    1.86
   1  -2  -6   20.08    1.92
   1   2  -6   21.63    2.08
   1  -2  -6   20.66    3.31
   1   2  -6   12.16    2.65
  -1  -2   6   18.77    3.39
   1   2  -6   15.37    1.71
   1  -2  -6   18.83    1.80
   1  -2  -6   18.87    1.81
   1   2  -6   20.40    2.10
   1   2  -5  181.96   10.15
   1  -2  -5  175.65   11.62
  -1  -2   5  175.64   11.76
   1   2  -5  186.43   11.49
   1   2  -5  181.40   12.28
   1  -2  -5  161.40    9.98
   1   2  -5  157.35    9.97
   1   2  -5  172.18   10.14
   1  -2  -5  159.86   10.02
  -1  -2   4  981.01   59.58
   1  -2  -4 1002.54   59.53
   1   2  -4 1095.15   59.41
   1   2  -4  956.83   59.79
  -1   2   3  103.99    6.89
  -1  -2   3   92.60    6.68
  -1   2   3   93.53    6.85
   1   2  -3   84.50    6.79
   1  -2  -3  102.02    6.74
  -1  -2   2  170.73   10.17
  -1   2   2  168.83   10.36
   1   2  -2  151.04   10.23
   1   2  -1  439.61   27.74
   1  -2  -1  479.54   27.95
  -1  -2   1  487.97   27.73
  -1   2   1  500.53   28.03
   1   2  -1  485.73   27.70
  -1  -2   0  477.71   28.01
  -1   2   0  531.91   28.23
  -1   2   0  491.34   28.32
   1   2   0  461.36   27.79
  -1  -2  -1  610.33   34.73
   1  -2   1  642.08   34.80
  -1   2  -1  574.66   34.77
   1   2   1  579.48   34.41
   1   2   1  570.58   34.73
  -1   2  -2  346.27   20.87
   1  -2   2  360.25   20.69
  -1  -2  -2  343.14   20.74
   1   2   2  329.90   20.45
   1   2   2  338.09   20.78
  -1   2  -3 2158.12  124.30
  -1  -2  -3 2178.96  124.18
   1   2   3 2135.63  123.92
   1  -2   3 2100.56  124.06
   1   2   4 2161.19  122.63
   1  -2   4 2032.69  122.60
  -1   2  -4 2141.35  123.00
  -1   2  -5 1230.62   69.41
  -1  -2  -5 1167.27   69.27
   1  -2   5 1207.96   69.32
   1   2   5 1174.34   69.19
  -1   2  -5 1196.12   69.35
   1  -2   5 1207.04   69.29
  -1  -2  -5 1253.70   71.41
   1  -2   5 1225.70   71.18
  -1   2  -5 1316.49   71.53
   1   2   5 1219.71   71.14
  -1   2  -5 1212.98   71.71
   1  -2   6    4.89    2.61
   1   2   6    5.76    2.54
  -1   2  -6    6.35    2.77
  -1  -2  -6    5.54    1.34
  -1   2  -6    4.26    1.54
  -1   2  -6    4.67    1.08
   1   2   6    4.98    1.08
   1  -2   6    4.14    1.27
  -1  -2  -6    4.90    1.18
  -1   2  -6    4.15    1.50
  -1  -2  -7  183.81   10.79
  -1   2  -7  162.31   10.52
   1  -2   7  180.23   10.79
  -1   2  -7  179.33   10.86
  -1   2  -7  176.86   10.84
  -1  -2  -7  171.82   10.59
  -1  -2  -8  164.03    9.72
  -1   2  -8  152.00    9.76
   1  -2   8  154.58    9.66
  -1   2  -8  153.66    9.74
  -1  -2  -8  144.08    9.44
  -1   2  -9    0.58    1.79
  -1  -2  -9    1.03    1.59
  -1   2  -9    1.27    1.70
  -1  -2  -9    0.61    1.21
  -1  -2  -9    1.03    2.14
   1  -2   9    0.14    1.34
  -1   2 -10  157.82    9.87
  -1  -2 -10  151.55    9.80
  -1   2 -10  147.15    9.92
  -1  -2 -10  173.94   10.13
  -1   2 -11   38.50    2.96
  -1   2 -11   38.04    3.05
  -1  -2 -11   39.01    2.93
  -1   2 -11   28.95    2.92
  -1  -2 -11   40.19    3.13
   1   2  12   37.90    3.02
  -1   2 -12   36.74    2.66
  -1   2 -12   39.94    2.89
  -1   3  12   22.88    2.04
   1   3 -12   24.16    1.93
   1  -3 -12   23.30    1.79
   1   3 -12   19.25    1.88
   1   3 -11  107.73    6.50
   1  -3 -11  107.61    6.38
   1   3 -11  103.91    6.48
   1  -3 -10  126.80    7.58
   1   3 -10  120.09    7.63
   1   3 -10  124.87    7.73
   1   3 -10  125.77    7.41
   1   3  -9    0.48    1.86
   1  -3  -9    0.85    1.49
   1  -3  -9    1.26    1.88
  -1  -3   9    1.12    1.30
   1   3  -9    0.63    1.32
   1   3  -9    2.81    1.93
   1  -3  -9    1.88    1.26
   1   3  -8  180.19   11.36
   1  -3  -8  167.97   10.96
   1  -3  -8  177.75   11.16
   1   3  -8  198.27   11.40
  -1  -3   8  185.27   11.12
   1   3  -8  171.37   11.05
   1  -3  -8  194.54   11.38
   1  -3  -7   47.41    3.62
  -1  -3   7   47.68    3.37
   1   3  -7   39.21    3.48
   1   3  -7   50.77    3.63
   1  -3  -7   45.55    3.36
   1   3  -7   44.05    3.30
   1   3  -7   41.53    3.50
   1  -3  -7   40.57    3.17
   1  -3  -6   70.21    4.61
   1   3  -6   83.08    4.76
   1  -3  -6   62.50    4.56
   1   3  -6   68.10    4.61
  -1  -3   6   69.71    4.53
  -1   3   6   62.32    6.46
   1   3  -6   50.45    5.56
  -1  -3   6   63.83    6.22
   1  -3  -6   70.13    6.39
   1  -3  -6   65.16    4.43
   1  -3  -6   65.80    4.34
   1   3  -6   76.47    4.72
   1   3  -6   56.69    4.37
   1  -3  -5  158.36    9.47
   1   3  -5  162.05    9.54
   1   3  -5  160.31    9.47
   1   3  -5  173.32    9.51
   1   3  -5  125.90   10.39
   1   3  -5  173.32   11.72
  -1  -3   5  164.30   11.14
  -1   3   5  152.35   11.20
   1  -3  -5  168.87   11.20
   1  -3  -5  149.85    9.34
   1   3  -5  140.83    9.32
   1   3  -4   24.00    3.38
  -1   3   4   17.13    3.04
  -1  -3   4   20.39    2.82
   1  -3  -4   21.33    3.06
  -1  -3   3 2474.21  145.30
  -1   3   3 2445.27  145.57
   1   3  -3 2643.80  145.64
  -1  -3   2  192.71   12.23
   1   3  -2  210.24   12.44
  -1   3   2  190.21   12.51
   1   3  -2  200.94   12.16
  -1  -3   1 1280.69   68.30
   1  -3  -1 1044.33   68.55
   1   3  -1 1264.60   68.35
  -1   3   1  990.74   68.66
   1   3  -1 1224.46   68.30
   1   3   0  646.90   36.72
   1  -3   0  655.24   37.13
  -1   3   0  634.07   37.15
  -1  -3   0  596.18   36.88
  -1   3  -1   19.49    2.48
  -1   3  -1   18.34    2.50
  -1  -3  -1   24.63    2.53
  -1   3  -2    0.56    1.78
  -1  -3  -2    3.05    2.00
   1  -3   2    1.64    1.70
   1   3   2    1.31    1.52
   1   3   2    0.79    1.80
  -1   3  -3   24.35    3.35
   1   3   3   21.52    2.72
  -1  -3  -3   27.35    3.34
   1  -3   3   24.92    3.00
   1   3   3   25.28    3.40
  -1   3  -4  221.93   13.74
  -1   3  -4  238.36   13.74
   1   3   4  221.51   14.98
   1  -3   4  223.76   15.14
  -1   3  -4  226.49   15.59
  -1   3  -4  238.42   13.75
  -1   3  -5  113.05    6.22
  -1   3  -5   87.23    5.84
  -1   3  -5   97.53    6.14
  -1  -3  -5   87.26    5.95
   1   3   5   91.37    7.69
  -1  -3  -5  102.74    8.03
   1  -3   5   94.64    7.71
  -1   3  -5   98.96    6.14
   1  -3   5   99.10    6.13
   1  -3   6   17.34    1.94
  -1  -3  -6   11.03    1.78
   1   3   6   15.10    3.28
  -1  -3  -6   14.82    1.78
   1  -3   6   16.63    1.79
  -1   3  -6   16.92    2.04
  -1   3  -6   17.09    1.60
  -1  -3  -7    4.11    1.42
  -1   3  -7    5.10    1.48
   1  -3   7    6.23    1.59
  -1   3  -7    3.47    1.10
   1  -3   8   80.12    5.22
  -1   3  -8   65.16    5.19
  -1  -3  -8   73.92    5.11
   1  -3   9   23.12    2.40
  -1   3  -9   19.83    2.74
  -1  -3  -9   21.36    2.40
  -1   3 -10  117.61    7.99
  -1  -3 -10  121.28    7.82
   1  -3  10  130.59    7.83
  -1  -3 -10  119.74    8.18
  -1  -3 -11  331.78   17.64
  -1  -3 -11  356.47   17.87
  -1   3 -11  301.07   17.72
  -1   3 -12   62.93    4.06
   1   3  12   68.91    4.27
  -1  -3 -12   63.18    4.08
   1  -4 -12   99.17    5.44
   1   4 -12  112.62    5.60
   1   4 -12   95.51    5.60
  -1   4  12  106.66    5.56
   1   4 -11    8.27    1.84
   1  -4 -11    7.68    1.42
   1   4 -11    8.41    1.60
   1  -4 -10    4.50    1.53
   1   4 -10    4.15    1.75
   1  -4 -10    2.49    1.80
   1   4 -10    5.06    1.98
   1   4 -10    5.47    1.42
   1   4  -9  358.19   22.55
   1  -4  -9  359.27   22.58
   1   4  -9  413.42   22.86
  -1  -4   9  391.09   22.64
   1  -4  -9  399.44   22.86
   1   4  -9  379.56   22.84
   1  -4  -8    2.70    1.43
   1   4  -8    2.86    1.71
  -1  -4   8    2.66    1.45
   1  -4  -8    3.09    1.92
   1   4  -8    1.85    1.37
   1   4  -8    1.14    1.76
   1  -4  -7  576.39   31.54
  -1  -4   7  560.68   31.47
   1   4  -7  581.31   31.68
   1  -4  -7  522.45   31.33
   1   4  -7  617.61   31.62
   1   4  -7  574.97   31.62
   1   4  -7  514.07   31.32
   1   4  -6  265.81   14.88
   1  -4  -6  218.59   14.67
   1   4  -6  279.94   14.79
   1  -4  -6  262.07   14.73
  -1  -4   6  250.17   16.79
  -1   4   6  254.17   17.17
   1   4  -6  188.60   15.84
   1   4  -6  228.51   14.54
   1  -4  -6  244.60   14.54
   1   4  -5   11.30    1.58
   1  -4  -5    9.47    1.30
  -1   4   5    7.17    2.64
  -1   4   5    8.73    2.83
   1  -4  -5    9.15    2.75
  -1  -4   5    4.98    2.14
   1   4  -5    7.68    2.80
   1  -4  -5   14.75    1.83
   1   4  -5   11.01    1.70
   1  -4  -5    9.79    1.65
   1   4  -5    7.62    1.26
   1   4  -5   14.63    1.64
  -1  -4   4   13.15    2.43
  -1   4   4   10.86    2.59
   1  -4  -4   14.57    2.70
  -1   4   4   14.40    2.94
   1   4  -4   12.83    2.73
   1   4  -4   12.89    1.41
   1   4  -4   13.50    1.77
   1   4  -4   14.72    1.65
  -1  -4   3  413.25   26.17
   1   4  -3  449.07   26.10
  -1   4   3  445.87   26.64
   1   4  -3  452.91   26.56
  -1   4   3  417.15   26.61
  -1   4   2   18.75    2.82
   1  -4  -2   20.76    2.65
   1   4  -2   25.99    2.57
  -1  -4   2   18.80    2.38
   1   4  -2   18.96    2.40
   1   4  -1  932.76   59.63
   1   4  -1 1063.63   59.49
   1  -4  -1 1017.86   59.85
  -1   4   1 1089.30   60.03
  -1  -4   1 1031.36   59.54
   1   4   0    3.71    1.55
   1  -4   0    3.04    1.66
  -1  -4   0    2.61    1.65
   1   4   0    2.04    1.27
  -1   4   0    2.39    1.67
  -1  -4  -1 1106.31   64.59
   1  -4   1 1107.98   64.76
  -1  -4  -2  752.40   42.28
   1   4   2  736.20   41.75
   1  -4   2  777.02   42.27
   1   4   3   59.56    4.88
   1   4   3   56.34    5.42
   1  -4   3   57.99    5.13
  -1  -4  -3   62.24    5.31
   1   4   4  284.42   15.89
  -1   4  -4  267.61   15.79
   1   4   4  241.67   16.95
   1  -4   4  253.66   17.21
  -1  -4  -4  243.26   17.33
  -1   4  -4  265.84   15.77
   1  -4   5   99.01    6.13
  -1   4  -5  104.40    6.14
  -1   4  -5   97.73    6.16
  -1   4  -5   83.96    6.04
   1  -4   5  100.51    7.94
   1   4   5  100.44    7.84
  -1  -4  -5   89.35    5.85
  -1   4  -5   92.39    5.84
  -1  -4  -6  567.59   32.20
  -1  -4  -6  451.26   32.04
  -1   4  -6  647.18   32.38
  -1   4  -6  595.90   32.22
   1  -4   6  584.42   32.22
  -1   4  -6  570.92   32.24
   1   4   6  542.82   34.47
  -1   4  -6  515.87   31.89
  -1  -4  -6  537.54   31.97
  -1   4  -7   85.46    5.61
   1  -4   7   80.76    5.51
   1  -4   7   79.61    5.39
  -1  -4  -7   83.33    5.32
  -1   4  -7   73.24    5.13
  -1   4  -7   80.05    5.55
  -1  -4  -7   77.17    5.65
  -1  -4  -8  155.46   10.14
  -1   4  -8  168.39   10.46
   1  -4   8  171.92   10.40
  -1   4  -8  163.53   10.46
  -1  -4  -9  123.84    8.01
  -1   4  -9  125.51    8.32
   1  -4   9  138.13    8.28
  -1   4  -9  116.81    8.31
  -1  -4 -10   18.12    2.00
  -1   4 -10   19.90    2.49
  -1   4 -10   21.74    2.59
  -1  -4 -10   20.42    2.66
   1  -4  10   23.82    2.22
  -1   4 -11    3.25    1.39
  -1  -4 -11    4.59    1.12
  -1   4 -11    2.27    1.48
   1   4  11    6.76    1.77
  -1   4 -11    4.65    1.30
  -1  -4 -11    4.35    1.63
   1   4  12   75.53    4.37
  -1   4 -12   65.17    4.25
  -1   4 -12   70.78    4.37
  -1  -4 -12   62.93    4.24
   1   5 -12   96.43    6.42
   1   5 -12  109.49    6.30
  -1   5  11  123.70    7.88
   1  -5 -11  124.80    7.72
   1   5 -11  136.77    7.87
   1  -5 -11  122.42    7.84
   1   5 -11  120.35    7.94
   1  -5 -10    3.81    1.35
   1   5 -10    1.27    1.53
  -1  -5  10    5.16    1.42
   1  -5 -10    5.04    1.88
   1   5 -10    6.40    2.00
   1   5 -10    4.92    1.38
   1   5  -9  272.30   16.15
   1  -5  -9  264.39   16.10
  -1  -5   9  287.50   16.28
   1  -5  -9  307.56   16.48
   1   5  -9  288.17   16.50
   1   5  -8  275.12   16.51
   1   5  -8  226.85   16.54
   1  -5  -8  274.67   16.46
  -1  -5   8  294.22   16.68
   1  -5  -8  302.43   16.81
   1   5  -8  290.37   16.85
   1  -5  -7   76.74    4.92
   1   5  -7   70.24    5.12
  -1  -5   7   76.40    5.19
   1   5  -7   82.70    5.39
   1  -5  -7   81.71    5.27
   1   5  -7   75.27    5.01
   1   5  -6   92.80    5.84
   1  -5  -6   71.79    5.70
   1   5  -6   96.77    5.73
  -1  -5   6   91.39    7.68
   1  -5  -6   79.26    5.42
   1   5  -6   83.28    5.55
   1   5  -6   90.76    5.83
   1   5  -5  398.96   23.14
   1  -5  -5  429.41   23.27
   1   5  -5  442.45   23.09
   1   5  -5  393.05   23.10
  -1   5   5  402.73   25.55
   1  -5  -5  386.71   25.07
  -1  -5   5  385.35   24.71
  -1   5   5  390.88   25.22
   1   5  -5  412.19   24.32
   1  -5  -5  350.98   22.84
   1   5  -5  353.75   22.94
   1   5  -5  420.47   23.17
   1  -5  -4   55.78    3.94
   1   5  -4   51.95    3.65
   1   5  -4   47.46    3.77
   1  -5  -4   58.76    5.31
   1   5  -4   55.71    4.66
   1   5  -4   64.74    5.46
  -1   5   4   55.12    5.65
  -1   5   4   59.64    5.40
  -1  -5   4   56.57    4.91
   1   5  -4   57.15    3.81
   1   5  -4   50.73    3.87
   1  -5  -3  153.16    9.42
  -1  -5   3  156.96   10.48
  -1   5   3  150.33   11.07
   1   5  -3  166.23   10.42
   1   5  -3  165.49   10.83
   1   5  -2    1.82    1.55
   1   5  -2   -0.21    1.53
   1  -5  -2    1.83    1.85
  -1   5   2    1.23    1.98
  -1  -5   2    1.41    1.71
  -1   5   1  680.98   41.19
   1   5  -1  726.53   41.00
   1  -5  -1  677.68   41.12
   1   5  -1  704.22   40.71
  -1   5   1  665.24   41.30
  -1   5   0 3383.00  191.33
  -1  -5   0 3150.72  191.03
   1   5   0 3282.00  191.16
   1   5   0 3421.37  190.77
   1   5   1  388.77   22.65
   1  -5   1  411.55   23.36
  -1   5  -1  371.87   23.08
   1   5   1  345.24   23.04
  -1  -5  -1  367.62   22.98
   1  -5   2 1246.21   72.47
  -1  -5  -2 1222.63   72.50
  -1   5  -2 1222.16   72.46
   1   5   2 1215.81   71.88
  -1   5  -2 1270.32   72.39
  -1   5  -3  100.60    7.61
  -1  -5  -3   94.80    7.71
  -1   5  -3   95.63    7.88
   1   5   3   89.02    7.90
   1  -5   3   92.67    7.65
   1   5   3   88.13    7.17
   1   5   3  105.92    6.42
  -1   5  -3  107.81    6.36
  -1   5  -3   98.01    6.31
   1   5   4  389.28   20.33
  -1  -5  -4  333.20   20.19
  -1   5  -4  350.53   20.27
  -1   5  -4  368.73   20.30
  -1   5  -4  343.68   20.24
  -1   5  -4  302.64   20.01
   1   5   4  325.06   21.60
   1   5   4  288.44   22.19
  -1   5  -4  354.32   22.46
   1  -5   4  325.22   21.86
  -1  -5  -4  327.58   22.09
  -1   5  -4  371.05   20.23
  -1  -5  -5  697.94   41.30
  -1   5  -5  774.81   41.38
  -1   5  -5  720.51   41.37
  -1  -5  -5  740.52   41.45
   1  -5   5  738.57   43.53
   1   5   5  686.43   43.16
  -1   5  -5  656.74   41.09
  -1   5  -6  237.63   13.60
   1  -5   6  249.07   13.61
  -1   5  -6  257.07   13.59
  -1   5  -6  221.88   13.53
  -1  -5  -6  217.28   13.19
  -1  -5  -6  230.34   13.52
  -1   5  -6  220.54   13.22
  -1   5  -7   59.92    4.12
   1  -5   7   53.45    3.99
  -1   5  -7   57.77    4.19
  -1  -5  -7   53.62    3.64
   1  -5   7   44.58    3.77
  -1   5  -7   54.28    3.61
  -1  -5  -7   51.22    4.10
  -1  -5  -8   63.13    4.85
   1  -5   8   57.90    4.63
  -1   5  -8   64.42    4.82
  -1  -5  -8   59.30    4.31
  -1   5  -8   67.97    4.77
   1  -5   9   26.02    2.68
  -1   5  -9   22.37    2.90
  -1   5  -9   29.32    2.90
  -1  -5  -9   25.99    2.34
   1   5  10  173.45   10.29
  -1   5 -10  169.47   10.17
  -1  -5 -10  150.38    9.81
   1  -5  10  165.08   10.05
  -1   5 -10  160.44   10.22
  -1   5 -11   28.15    2.19
   1   5  11   27.29    2.51
  -1   5 -11   22.45    2.26
  -1   5 -11   19.69    1.88
   1   6 -12    2.81    1.49
   1  -6 -11   69.07    3.85
   1   6 -11   49.42    3.55
   1   6 -11   63.44    3.93
  -1   6  11   43.14    3.46
  -1   6  10   17.71    2.21
   1  -6 -10   15.33    1.72
  -1  -6  10   16.70    1.89
   1   6 -10   14.99    2.32
   1   6 -10   14.68    1.75
   1  -6  -9    0.38    1.24
   1   6  -9    0.43    1.47
   1   6  -9    0.87    1.33
  -1  -6   9    1.19    1.52
   1  -6  -9    0.31    1.84
  -1  -6   8   15.96    2.10
   1  -6  -8    8.45    2.31
   1   6  -8   13.03    1.96
   1  -6  -8   15.03    1.79
   1   6  -8   12.68    1.89
   1   6  -7   28.58    2.56
   1  -6  -7   21.89    2.69
   1   6  -7   33.58    3.05
   1   6  -7   29.15    2.72
   1  -6  -7   25.95    2.39
   1   6  -7   34.69    3.11
  -1  -6   7   34.38    2.94
   1   6  -6   19.05    2.32
   1  -6  -6   21.86    2.54
   1   6  -6   22.32    2.47
   1   6  -6   18.47    2.22
   1  -6  -6   21.94    1.91
   1   6  -6   23.83    2.17
   1   6  -6   22.46    2.45
   1   6  -5  162.52   10.70
  -1  -6   5  144.71   10.99
  -1   6   5  159.62   11.68
   1  -6  -5  180.34    9.70
   1   6  -5  127.59    9.19
   1   6  -5  162.24    9.51
   1  -6  -5  140.99    9.07
   1   6  -5  185.89    9.60
   1  -6  -5  144.40    9.48
   1   6  -5  148.91    9.30
   1   6  -4  481.30   28.68
   1  -6  -4  503.83   28.77
   1   6  -4  443.67   28.52
   1  -6  -4  546.21   28.86
   1  -6  -4  490.77   30.57
  -1  -6   4  470.63   30.07
  -1   6   4  488.78   30.56
   1   6  -4  519.31   30.74
   1   6  -4  507.31   29.84
  -1   6   4  468.95   30.84
   1  -6  -4  458.45   28.55
   1   6  -4  530.21   28.66
   1   6  -3   49.14    3.56
  -1  -6   3   54.15    4.84
   1   6  -3   49.09    3.65
   1   6  -3   55.67    3.89
   1  -6  -3   52.06    3.60
   1  -6  -3   55.27    3.82
  -1   6   3   41.04    5.18
   1   6  -3   59.81    4.75
   1   6  -3   55.89    5.00
   1   6  -2   52.50    3.43
   1   6  -2   47.20    4.33
  -1   6   2   44.11    4.84
   1   6  -2   51.55    4.41
   1  -6  -2   53.97    4.84
  -1  -6   2   51.17    4.50
   1  -6  -2   50.49    3.50
   1  -6  -2   42.63    3.28
  -1   6   1  252.66   16.48
   1   6  -1  268.61   16.41
   1   6  -1  275.43   16.06
  -1   6   1  242.00   16.64
   1  -6  -1  241.05   16.41
  -1   6   0    0.29    1.74
  -1  -6   0    1.61    1.62
   1   6   0    1.31    1.88
   1   6   0    0.67    1.28
   1   6   1   75.81    5.59
  -1   6  -1   79.98    6.21
   1   6   1   69.48    6.15
  -1  -6  -1   71.64    5.95
  -1   6  -1   77.87    6.20
   1   6   2  214.12   11.96
  -1   6  -2  192.55   11.94
   1   6   2  201.11   12.04
  -1   6  -2  230.16   13.66
  -1  -6  -2  213.95   13.60
  -1   6  -2  205.65   13.62
   1   6   2  200.80   12.87
  -1   6  -2  203.84   12.09
  -1  -6  -2  189.49   11.87
   1  -6   2  189.31   11.90
   1  -6   2  206.01   13.64
  -1   6  -3  872.62   54.07
   1  -6   3  963.70   56.09
  -1  -6  -3  912.08   56.06
   1   6   3  902.45   55.34
  -1   6  -3  941.58   56.25
  -1   6  -3  981.07   55.90
  -1   6  -3 1049.51   54.29
  -1   6  -3  899.98   54.20
   1   6   3  994.89   54.34
   1   6   3  898.04   54.15
  -1  -6  -3  910.91   54.13
   1   6   3  997.76   54.33
  -1   6  -4   14.12    1.64
   1   6   4    2.74    1.68
  -1  -6  -4    2.52    1.45
  -1   6  -4   16.80    1.76
  -1   6  -4   14.41    2.05
  -1   6  -4   15.66    1.98
  -1   6  -4   14.86    1.49
   1   6   4    3.99    2.11
  -1  -6  -4    6.21    2.62
  -1   6  -4   13.13    2.84
   1   6   4    2.19    2.51
   1  -6   4   14.07    3.00
  -1   6  -5    1.84    1.19
  -1  -6  -5    1.28    1.66
   1   6   5    0.47    1.95
   1  -6   5    0.27    2.34
  -1   6  -5    1.79    1.37
  -1  -6  -5   -0.23    1.48
  -1   6  -5    0.89    1.03
  -1   6  -5    1.72    1.57
  -1  -6  -6   32.05    3.06
  -1   6  -6   27.70    2.81
   1  -6   6   32.16    2.97
  -1  -6  -6   32.99    2.93
  -1   6  -6   29.43    2.53
   1  -6   7  151.19    8.57
  -1   6  -7  121.28    8.33
   1  -6   7  136.01    8.46
  -1   6  -7  137.15    8.11
  -1  -6  -7  154.40    8.61
  -1   6  -8    7.03    1.83
   1  -6   8    6.46    1.60
  -1  -6  -8    7.70    2.22
   1  -6   8    7.09    1.85
  -1   6  -8    6.82    2.14
   1   6   9   96.66    6.62
   1  -6   9  103.90    6.49
  -1   6  -9   95.41    6.61
  -1   6  -9   83.79    6.27
   1   6  10  131.72    9.16
  -1   6 -10  144.76    9.03
   1  -6  10  157.19    9.11
  -1   6 -10  144.99    9.20
  -1   6 -11   71.91    4.53
   1   6  11   76.50    4.70
  -1   6 -11   63.78    4.65
  -1  -6 -11   68.87    4.62
  -1   7  11   11.50    1.23
   1   7 -11   11.65    1.19
  -1  -7  10   36.02    2.73
  -1   7  10   24.51    2.45
  -1   7  10   31.83    2.71
   1   7 -10   34.56    2.48
   1  -7 -10   36.04    2.81
   1   7 -10   23.04    2.37
  -1   7   9  131.29    8.47
   1   7  -9  147.64    8.44
  -1  -7   9  152.16    8.68
   1   7  -8    0.74    1.41
   1  -7  -8    1.94    1.52
  -1   7   8    3.15    1.76
   1   7  -8    3.67    1.46
   1  -7  -8    2.44    1.17
   1   7  -8    3.09    1.86
   1   7  -8    2.48    2.02
  -1  -7   8    0.82    1.59
   1   7  -7    7.60    1.65
   1   7  -7   11.34    2.08
   1  -7  -7    8.03    1.96
  -1   7   7   11.50    1.97
   1   7  -7    6.94    1.66
   1   7  -7   13.21    2.27
  -1  -7   7    8.74    1.93
  -1   7   6    1.33    1.61
   1   7  -6    3.28    1.54
   1  -7  -6    1.49    1.92
   1   7  -6    3.53    2.00
   1   7  -6    1.45    1.34
   1   7  -6    2.25    1.71
   1   7  -6    2.11    1.33
   1  -7  -5   39.14    3.10
  -1   7   5   36.38    3.03
   1  -7  -5   44.50    3.42
   1   7  -5   30.49    2.75
   1  -7  -5   30.18    3.21
   1   7  -5   44.02    3.22
  -1   7   5   43.56    5.20
  -1  -7   5   40.27    4.69
   1   7  -5   36.45    2.93
   1   7  -4    8.84    1.57
   1   7  -4    7.78    1.72
   1  -7  -4    8.63    2.21
   1   7  -4   11.01    1.69
   1   7  -4    7.77    1.94
  -1   7   4    7.79    1.63
  -1   7   4    5.72    2.31
   1   7  -4   10.84    2.29
  -1  -7   4    7.78    2.34
   1  -7  -3  200.57   11.40
   1   7  -3  178.93   11.20
  -1  -7   3  195.74   12.86
   1   7  -3  167.10   11.09
   1   7  -3  184.42   11.25
   1  -7  -3  215.32   11.60
   1  -7  -3  181.42   11.18
   1  -7  -3  196.46   13.26
   1   7  -3  203.87   12.66
  -1   7   3  189.97   13.58
   1   7  -3  164.30   12.64
   1  -7  -2   81.48    6.62
   1   7  -2   73.37    6.04
  -1   7   2   79.83    7.05
   1   7  -2   75.30    5.13
   1  -7  -2   73.96    5.01
  -1   7   2   80.43    4.94
   1   7  -2   69.51    4.91
   1   7  -2   76.98    4.95
  -1   7   2   82.68    6.59
   1  -7  -2   72.10    4.84
   1  -7  -1   84.57    5.57
   1  -7  -1   90.26    5.69
  -1   7   1   87.78    5.60
   1   7  -1   80.76    5.63
   1  -7  -1  102.02    6.02
  -1   7   1   84.87    6.92
   1  -7  -1   84.09    7.09
   1   7  -1   89.10    6.59
   1   7  -1   95.39    7.13
   1   7  -1   96.24    5.81
   1   7   0  126.82    7.65
  -1   7   0  122.38    7.60
   1  -7   0  122.96    7.62
   1  -7   0  120.21    7.90
  -1  -7   0  134.99    9.20
  -1   7   0  136.33    9.53
   1   7   0  123.11    8.47
   1   7   0  145.81    9.50
  -1   7   0  142.99    9.26
   1   7   0  119.75    7.79
   1   7   0  119.04    7.62
  -1   7   0  125.97    7.74
  -1   7  -1  789.77   43.35
   1   7   1  761.43   43.58
  -1  -7  -1  744.11   43.26
  -1   7  -1  768.39   43.46
   1   7   1  563.11   42.21
  -1   7  -1  693.86   41.50
   1   7   1  768.89   41.72
   1  -7   1  757.34   41.71
  -1  -7  -1  692.78   41.45
   1  -7   1  717.98   41.53
   1   7   1  697.45   41.50
  -1   7  -1  767.03   41.67
   1   7   1  708.47   41.56
   1   7   2 1308.58   81.76
   1   7   2 1366.28   81.79
  -1   7  -2 1420.88   81.94
   1   7   2 1028.75   82.56
   1  -7   2 1473.94   83.89
   1   7   2 1545.80   81.87
  -1   7  -2 1720.57   81.96
  -1   7  -2 1356.78   81.82
   1   7   2 1445.05   81.99
   1  -7   2 1391.41   81.88
   1  -7   2 1379.89   81.81
  -1   7  -2 1531.75   83.80
  -1  -7  -2 1483.00   83.86
   1   7   2 1507.38   83.07
  -1   7  -2 1504.77   83.88
   1   7   2 1476.94   84.10
   1  -7   3  508.18   31.15
  -1   7  -3  480.35   28.81
   1   7   3  547.77   28.94
  -1   7  -3  411.84   28.72
  -1   7  -3  490.45   28.94
  -1   7  -3  579.97   29.04
  -1   7  -3  499.22   29.04
   1   7   3  480.67   28.87
   1   7   3  527.97   29.10
  -1  -7  -3  485.13   28.84
  -1   7  -3  516.52   30.86
   1   7   3  513.76   30.32
  -1  -7  -3  492.36   31.01
  -1   7  -4   79.05    5.05
   1  -7   4   79.49    7.19
  -1   7  -4   66.52    5.01
  -1   7  -4   72.42    5.26
  -1   7  -4   88.89    5.38
  -1   7  -4   77.54    5.12
   1   7   4   70.53    5.22
   1   7   4   82.72    5.43
  -1  -7  -4   79.15    5.16
   1   7   4   78.72    6.65
  -1   7  -4   84.08    7.07
   1   7   5  303.94   20.92
   1   7   5  354.96   19.16
  -1  -7  -5  353.47   19.27
  -1   7  -5  329.48   19.04
  -1   7  -5  262.46   18.80
  -1   7  -5  360.56   19.17
  -1  -7  -5  315.01   18.95
   1   7   5  309.84   18.98
  -1   7  -5  306.36   18.78
   1  -7   6   69.29    4.75
  -1  -7  -6   66.12    4.74
  -1   7  -6   64.09    4.67
  -1  -7  -6   60.53    4.85
  -1   7  -6   67.14    4.81
  -1   7  -6   65.52    4.40
   1   7   6   55.86    4.67
   1   7   7   84.62    5.56
  -1   7  -7   54.06    5.02
   1  -7   7   79.59    5.44
  -1   7  -7   92.20    5.55
  -1  -7  -7   61.23    5.23
   1  -7   7   95.23    5.51
  -1  -7  -7   74.24    5.44
  -1   7  -7   70.96    4.91
   1  -7   8   31.40    2.86
   1   7   8   20.99    2.30
  -1   7  -8   26.04    2.61
   1  -7   8   27.21    2.65
   1   7   8   25.65    3.01
  -1  -7  -8   26.35    2.98
  -1   7  -9    4.27    1.47
   1   7   9    2.03    2.01
  -1  -7  -9    3.29    1.92
   1  -7   9    7.03    1.79
  -1   7  -9    3.00    1.95
   1   7  10   44.97    3.43
   1  -7  10   50.03    3.34
  -1   7 -10   45.47    3.46
  -1   7 -11    8.21    1.35
   1   7  11    7.77    1.26
  -1   7 -11    7.10    0.94
   1   8 -11    0.43    1.09
   1  -8 -11    0.47    0.93
   1  -8 -10  226.01   12.20
   1   8 -10  226.29   12.23
  -1  -8  10  231.39   12.17
   1   8  -9   71.62    4.50
  -1   8   9   61.15    4.48
   1   8  -9   73.18    4.87
  -1  -8   9   75.49    4.74
  -1  -8   8  151.82    8.87
   1   8  -8  165.03    9.03
   1   8  -8  136.83    8.88
  -1  -8   8  128.64    8.61
  -1   8   8  134.83    8.57
   1   8  -8  154.59    8.65
   1   8  -7   -0.55    1.69
   1   8  -7    0.78    1.53
  -1   8   7    0.13    1.63
   1   8  -7   -0.53    1.92
   1  -8  -7   -0.44    1.75
  -1  -8   7    0.86    1.68
   1  -8  -6  124.43    7.47
   1   8  -6  116.37    7.26
   1   8  -6   88.43    7.01
   1   8  -6   99.14    6.95
  -1   8   6  111.50    6.96
  -1   8   5  216.33   12.19
   1  -8  -5  225.17   12.63
   1  -8  -5  169.79   12.38
   1   8  -5  181.60   12.23
   1  -8  -5  213.98   12.30
   1   8  -5  194.95   12.24
   1   8  -4   99.18    6.09
  -1   8   4   86.87    5.66
   1  -8  -4   90.40    6.07
   1  -8  -4  107.34    6.36
   1   8  -4   72.23    5.62
  -1   8   4   91.40    8.00
   1   8  -4   96.86    5.96
   1  -8  -4   89.28    5.76
   1   8  -4   72.63    5.69
   1   8  -3    1.12    1.30
  -1   8   3    1.73    1.34
   1  -8  -3    1.94    1.61
   1   8  -3    1.94    1.53
   1   8  -3    0.23    1.88
   1   8  -3    0.80    1.74
   1   8  -3    1.46    1.07
   1  -8  -3    2.06    2.03
   1  -8  -3    1.92    1.25
   1   8  -2 1678.75   93.81
   1  -8  -2 1651.33   93.75
  -1   8   2 1758.45   95.79
   1   8  -2 1864.29   95.72
   1   8  -2 1391.78   94.95
   1  -8  -2 1749.43   96.09
   1   8  -2 1582.01   93.67
   1  -8  -2 1638.42   93.62
  -1  -8   2 1571.93   93.55
  -1   8   2 1621.09   93.64
  -1   8   1    0.09    1.45
  -1   8   1    0.31    1.15
   1  -8  -1    1.08    1.31
   1   8  -1    0.37    1.28
  -1  -8   1    0.52    1.03
   1  -8  -1    0.99    1.14
   1   8  -1   -0.16    1.34
   1   8  -1    1.25    2.07
   1  -8  -1    0.91    2.02
  -1   8   1    0.98    1.82
   1  -8  -1    0.45    1.83
   1   8  -1    1.20    1.49
   1   8   0   24.34    2.48
   1  -8   0   25.49    2.18
  -1  -8   0   25.94    2.28
  -1   8   0   26.34    2.21
   1   8   0   24.55    2.26
  -1   8   0   24.60    2.17
   1  -8   0   25.45    2.19
  -1  -8   0   23.94    2.11
   1   8   0   20.99    2.76
   1   8   0   31.95    4.04
  -1   8   0   33.10    4.08
  -1   8   0   32.58    3.70
  -1  -8   0   24.08    3.50
  -1   8   0   27.54    2.52
   1   8   0   23.64    2.29
   1  -8   0   27.19    2.67
   1   8   1  541.19   31.71
  -1   8  -1  567.40   31.79
   1   8   1  523.74   31.58
  -1  -8  -1  518.28   31.73
   1  -8   1  569.35   31.85
   1   8   1  587.84   34.10
  -1   8  -1  616.23   34.05
   1   8   1  446.33   32.43
  -1   8  -1  625.02   33.85
  -1  -8  -1  584.29   33.75
  -1   8  -1  518.76   31.60
   1   8   1  580.30   31.88
   1  -8   1  554.81   31.63
  -1  -8  -1  530.48   31.55
   1   8   2   10.25    2.05
   1   8   2    9.28    1.88
  -1   8  -2    7.72    1.94
   1   8   2   10.43    1.71
   1   8   2    8.50    1.47
  -1  -8  -2    8.98    1.74
  -1   8  -2    8.81    1.60
  -1  -8  -2    8.12    2.47
   1   8   2    8.25    2.99
   1   8   2    7.23    2.05
   1   8   2    3.97    1.68
  -1   8  -2    8.68    2.53
  -1   8  -2    6.53    1.46
   1  -8   2   10.55    1.82
   1  -8   2    7.99    1.52
  -1  -8  -2    8.10    1.41
   1   8   3    1.33    1.65
  -1   8  -3    0.14    1.78
   1   8   3    0.94    1.30
  -1  -8  -3    0.70    1.62
  -1   8  -3    1.59    1.61
   1   8   3    2.04    1.81
   1  -8   3    0.27    2.18
   1   8   3    1.70    1.79
  -1   8  -3   -1.48    2.08
  -1   8  -3    0.26    1.25
  -1   8  -3   -0.23    1.33
  -1   8  -4   30.27    2.63
  -1   8  -4   28.77    2.75
  -1   8  -4   27.30    2.34
   1   8   4   23.11    2.61
  -1   8  -4   23.30    2.27
   1   8   4   25.58    2.89
  -1  -8  -4   25.59    2.44
   1   8   4   26.31    2.44
  -1   8  -4   18.80    2.18
   1   8   5  114.51    7.71
   1   8   5  126.54    7.64
  -1   8  -5   96.41    7.41
  -1   8  -5  139.61    7.91
  -1  -8  -5  123.24    7.68
  -1   8  -5  114.93    7.49
  -1  -8  -5  126.46    8.00
  -1   8  -5  123.35    7.69
  -1   8  -6 1091.31   58.07
  -1  -8  -6 1157.83   58.30
   1   8   6  719.48   57.60
   1  -8   6 1120.84   58.16
  -1   8  -6  834.46   57.72
  -1   8  -6 1199.76   58.23
  -1  -8  -6 1117.62   58.03
  -1   8  -6 1040.43   57.76
   1   8   6 1054.17   57.97
   1   8   7   11.29    2.26
  -1   8  -7   14.25    2.05
  -1  -8  -7    6.55    2.05
  -1   8  -7    8.48    2.11
  -1   8  -7    5.39    1.61
   1  -8   7    9.63    1.95
  -1   8  -7    6.65    1.38
   1   8   7    4.95    1.49
  -1  -8  -7    9.80    2.17
   1  -8   7    6.95    1.90
  -1  -8  -8    0.99    1.51
  -1   8  -8   -1.75    2.00
   1  -8   8    0.08    1.50
  -1   8  -8    0.52    1.35
   1   8   8   -0.07    1.88
   1   8   8   -0.29    1.20
   1  -8   8   -0.65    1.61
   1   8   9   26.97    2.66
   1  -8   9   24.79    2.46
  -1  -8  -9   27.76    2.54
  -1   8 -10    1.56    0.89
   1   8  10   -0.04    1.43
  -1  -8 -10    1.00    1.27
   1  -8  10    1.67    1.21
   1  -9 -11    1.01    0.98
   1   9 -11    3.01    1.02
   1  -9 -10   44.26    3.03
  -1  -9  10   48.28    3.02
   1   9 -10   44.51    3.03
   1   9  -9   12.66    1.95
   1   9  -9   12.69    1.63
  -1   9   9    9.59    1.61
  -1  -9   9   11.30    1.97
  -1   9   8   53.04    3.80
  -1  -9   8   54.23    3.97
  -1  -9   8   57.46    3.91
   1  -9  -8   37.45    3.69
   1   9  -8   59.22    4.14
   1   9  -8   43.84    3.64
   1   9  -8   38.38    3.77
  -1  -9   7  119.52    7.46
  -1   9   7  119.30    7.28
  -1   9   7  107.96    7.06
   1  -9  -7  113.17    7.27
   1  -9  -7   90.19    7.32
   1   9  -7  110.11    7.45
   1   9  -7  113.73    7.20
   1   9  -7   98.07    7.26
   1   9  -6    6.35    1.89
  -1   9   6    5.80    1.74
   1   9  -6    6.51    1.85
   1  -9  -6    5.17    2.30
   1  -9  -6    5.62    1.77
   1   9  -6    5.67    1.63
  -1   9   6    4.97    1.73
   1   9  -5   62.08    4.41
   1  -9  -5   58.67    4.14
   1   9  -5   49.57    4.02
   1   9  -5   51.65    4.05
   1  -9  -5   46.86    4.35
  -1   9   4    1.39    1.38
   1  -9  -4   -0.41    1.76
   1   9  -4    0.65    1.64
   1  -9  -4    2.29    2.22
   1   9  -4    0.06    1.21
   1  -9  -4    0.64    1.33
   1   9  -4   -0.35    1.43
   1   9  -3  339.92   20.90
   1  -9  -3  359.50   20.88
  -1   9   3  355.91   20.68
   1   9  -3  327.93   20.73
   1  -9  -3  341.29   20.68
   1   9  -3  342.24   20.73
   1  -9  -3  396.96   21.18
  -1  -9   3  343.75   20.72
   1  -9  -2  995.19   56.76
  -1   9   2  961.64   56.62
   1   9  -2  943.42   56.66
   1  -9  -2  940.56   56.61
  -1  -9   2  983.12   56.55
   1   9  -2 1103.03   59.03
   1   9  -2 1007.99   56.84
  -1  -9   2  994.99   56.81
   1  -9  -1  119.97    7.63
  -1   9   1  117.72    7.52
   1   9  -1  112.21    7.56
  -1  -9   1  122.06    7.48
   1  -9  -1  119.80    7.52
   1   9  -1  140.34    9.88
   1  -9  -1  126.15    7.97
   1   9  -1  119.07    7.81
  -1   9   1  121.65    7.68
   1  -9   0   74.12    5.08
  -1  -9   0   75.94    5.16
   1  -9   0   84.15    5.52
   1   9   0   83.60    7.31
  -1   9   0   79.07    5.09
   1   9   0   74.08    5.13
  -1   9   0   81.24    5.39
   1   9   0   73.36    5.14
   1  -9   0   78.87    5.12
  -1  -9   0   76.18    5.05
   1   9   0   81.68    5.49
   1   9   1  440.75   25.26
  -1   9  -1  413.46   24.95
   1   9   1  403.62   24.91
   1   9   1  393.01   24.90
  -1   9  -1  451.05   25.19
   1  -9   1  450.77   25.24
  -1  -9  -1  421.62   24.90
   1  -9   1  443.40   24.99
  -1  -9  -1  436.94   25.10
   1   9   2  471.42   26.34
  -1   9  -2  377.87   25.88
  -1   9  -2  447.40   26.07
   1   9   2  437.01   25.99
  -1   9  -2  448.20   26.25
   1  -9   2  453.15   26.18
   1  -9   2  469.18   26.08
  -1  -9  -2  456.81   26.00
  -1  -9  -2  463.33   26.23
   1   9   3   99.72    5.92
   1   9   3   81.47    5.39
   1   9   3   83.51    5.38
  -1   9  -3   85.20    5.49
  -1   9  -3   65.91    5.26
  -1  -9  -3   71.81    5.62
   1  -9   3   86.08    5.43
  -1   9  -3   73.00    5.31
  -1  -9  -3   77.09    5.32
  -1   9  -4   40.93    3.37
   1   9   4   45.68    3.60
   1   9   4   44.12    3.39
  -1   9  -4   44.04    3.58
  -1   9  -4   37.33    3.42
  -1  -9  -4   40.12    3.78
  -1   9  -4   47.35    3.41
  -1  -9  -4   46.02    3.44
   1   9   5  169.33   10.57
  -1   9  -5  176.92   10.61
   1   9   5  186.19   10.55
  -1   9  -5  137.99   10.48
  -1  -9  -5  181.51   10.60
  -1   9  -5  190.29   10.47
  -1  -9  -5  130.99   10.70
  -1   9  -6   80.76    5.71
   1   9   6   89.38    5.74
  -1   9  -6   84.18    5.41
   1  -9   6   93.55    5.86
  -1   9  -6   88.72    5.68
  -1  -9  -6   98.20    6.12
  -1   9  -7    9.28    1.75
  -1  -9  -7    5.11    2.03
  -1   9  -7    7.92    2.04
   1   9   7    8.80    2.08
  -1  -9  -7    4.96    1.79
  -1   9  -7    8.34    1.39
   1   9   7    5.23    1.48
   1  -9   7    6.46    1.97
  -1  -9  -8   12.17    2.04
  -1   9  -8   22.46    2.45
   1   9   8   15.63    2.27
   1  -9   8   17.30    2.16
   1   9   8   12.35    1.73
   1  -9   8   20.10    2.28
  -1  -9  -8   14.41    2.05
  -1  -9  -9   28.65    2.53
   1   9   9   31.37    2.63
   1  -9   9   31.01    2.65
  -1   9  -9   33.36    2.76
  -1  -9 -10   17.66    1.79
  -1   9 -10   16.00    1.82
   1  -9  10   19.27    1.79
   1  10 -10   45.86    2.92
  -1 -10  10   50.35    3.04
   1  10  -9    2.24    1.07
  -1  10   9    1.96    1.19
  -1 -10   9    2.81    1.44
   1  10  -9    0.77    1.26
   1 -10  -9    2.22    1.22
  -1 -10   8    1.00    1.43
   1  10  -8    0.76    1.24
   1  10  -8   -1.07    1.46
   1 -10  -8   -0.14    1.49
   1  10  -8    1.25    1.56
   1 -10  -8    0.40    1.47
  -1  10   8    0.93    1.42
  -1 -10   8   -0.91    1.58
   1  10  -7    0.84    1.50
   1 -10  -7    2.30    2.05
   1  10  -7    2.54    1.58
  -1 -10   7    2.56    1.74
  -1  10   7    2.29    1.64
   1 -10  -7    4.27    1.68
   1  10  -7    4.71    1.84
   1 -10  -6  531.30   26.50
   1  10  -6  489.12   26.59
   1 -10  -6  501.60   26.76
   1  10  -6  508.90   26.47
   1 -10  -5   19.31    3.05
   1  10  -5   28.59    2.79
   1  10  -5   29.06    3.05
   1 -10  -5   28.18    2.80
  -1  10   4  344.48   20.63
   1  10  -4  333.37   20.72
   1  10  -4  358.81   20.73
   1 -10  -4  360.16   21.08
   1 -10  -4  333.69   20.61
   1 -10  -4  346.96   20.90
  -1  10   3   30.16    2.48
   1 -10  -3   25.30    2.80
   1  10  -3   24.09    2.77
   1  10  -3   24.15    2.89
  -1 -10   3   23.53    2.63
   1 -10  -3   28.46    3.19
   1  10  -3   24.24    2.59
   1 -10  -3   24.09    2.48
   1 -10  -2    7.25    1.80
   1  10  -2    5.59    1.70
  -1 -10   2    5.97    1.38
   1 -10  -2    5.74    1.49
  -1 -10   2    8.61    2.08
   1 -10  -2    9.43    2.48
   1  10  -2    8.28    2.14
  -1  10   2    5.66    1.48
  -1  10   1   81.99    5.34
   1  10  -1   76.81    5.41
   1 -10  -1   70.98    5.36
  -1 -10   1   81.14    5.74
   1 -10  -1   88.06    5.82
  -1 -10   1   81.03    5.25
   1 -10  -1   80.15    5.36
  -1  10   1   79.40    5.49
   1  10  -1   77.89    5.68
   1  10   0   99.91    6.59
  -1  10   0  100.37    6.50
  -1 -10   0   94.47    6.59
   1 -10   0   97.98    6.54
   1 -10   0  119.34    7.05
  -1 -10   0  100.37    6.48
   1 -10   0   99.81    6.55
  -1  10   0  105.15    6.82
   1  10   0  102.75    6.84
  -1  10  -1  311.38   18.67
   1  10   1  303.10   18.59
  -1 -10  -1  320.97   18.79
   1 -10   1  341.71   19.01
   1 -10   1  306.29   18.66
  -1 -10  -1  317.45   18.60
   1  10   1  296.41   18.61
  -1  10  -1  325.74   18.90
  -1  10  -2  279.12   16.86
   1  10   2  268.72   16.68
  -1 -10  -2  289.97   17.01
   1 -10   2  265.81   16.94
   1  10   2  269.75   16.76
  -1  10  -2  286.86   17.06
   1 -10   2  299.04   16.88
  -1 -10  -2  290.09   16.79
   1  10   3  242.05   14.55
   1  10   3  268.01   14.64
  -1  10  -3  249.02   14.70
  -1  10  -3  192.15   14.36
  -1 -10  -3  252.75   14.89
   1 -10   3  242.46   14.60
  -1  10  -3  244.67   14.58
  -1 -10  -3  257.04   14.59
  -1  10  -4   58.77    4.22
   1  10   4   57.51    4.36
  -1 -10  -4   62.01    4.79
   1  10   4   66.98    4.37
  -1  10  -4   59.84    4.53
  -1  10  -4   45.47    4.12
  -1 -10  -4   59.88    4.32
  -1 -10  -4   61.44    5.06
  -1  10  -4   57.68    4.25
  -1  10  -5   18.38    2.13
   1  10   5   20.48    2.24
  -1 -10  -5   11.81    2.66
  -1 -10  -5   20.08    2.27
  -1  10  -5   20.81    2.13
   1  10   5   16.43    2.38
  -1  10  -5   13.49    2.16
  -1  10  -6   12.57    1.85
  -1 -10  -6   13.32    2.49
  -1  10  -6    8.17    1.87
   1  10   6   10.73    2.06
  -1 -10  -6   11.08    2.02
  -1  10  -6   10.91    1.63
   1 -10   6   12.33    2.04
   1  10   6    8.15    1.69
   1  10   7   12.45    1.75
   1 -10   7   17.59    2.23
  -1 -10  -7   10.29    2.33
  -1  10  -7   13.44    2.07
   1  10   7   10.85    2.08
   1 -10   7   10.38    1.96
  -1 -10  -7   15.29    2.13
  -1  10  -7   17.81    1.73
  -1 -10  -8   17.03    2.44
  -1  10  -8   31.74    2.64
   1  10   8   25.32    2.49
   1 -10   8   26.53    2.53
   1 -10   8   31.09    2.64
   1  10   8   21.05    2.12
  -1 -10  -8   31.45    2.62
  -1  10  -9   22.70    2.09
   1  10   9   20.98    1.95
  -1 -10  -9   20.44    2.05
   1 -10   9   24.96    2.09
  -1  10 -10   79.92    5.23
   1 -10  10   92.94    5.31
  -1 -10 -10   83.04    5.33
   1 -11  -9  155.35    8.11
  -1  11   9  164.20    8.00
  -1 -11   9  170.61    8.20
   1  11  -9  105.67    7.76
   1 -11  -9   97.68    7.80
   1 -11  -8   28.59    2.59
   1  11  -8   19.75    2.21
  -1 -11   8   31.72    2.63
  -1  11   8   28.39    2.46
   1  11  -8   32.13    2.40
   1 -11  -8   20.94    2.52
  -1 -11   8   27.40    2.51
  -1  11   7  126.77    7.85
  -1 -11   7  120.29    8.01
   1  11  -7  117.95    7.79
   1 -11  -7  119.13    7.85
   1  11  -7  125.32    7.98
   1 -11  -7  122.54    8.12
   1  11  -6  104.13    6.46
   1 -11  -6  104.98    6.50
   1  11  -6  110.19    6.65
   1 -11  -5  275.89   15.09
   1  11  -5  270.41   15.23
   1  11  -5  272.66   15.07
   1 -11  -5  271.33   15.34
   1 -11  -4    4.17    2.06
   1  11  -4    4.51    2.03
   1  11  -4    3.86    1.78
   1 -11  -4    8.73    2.66
   1 -11  -4    5.36    1.67
  -1  11   4    6.24    1.72
   1  11  -3   35.55    3.60
  -1  11   3   35.87    3.00
   1  11  -3   34.35    3.32
   1 -11  -3   37.91    3.43
  -1 -11   3   31.64    3.21
   1 -11  -3   32.15    3.03
   1  11  -3   34.68    3.15
  -1  11   2  178.75   11.12
   1  11  -2  178.78   11.26
   1 -11  -2  175.10   11.26
  -1 -11   2  180.74   11.45
   1 -11  -2  178.52   11.70
  -1 -11   2  182.10   11.04
   1 -11  -2  181.94   11.19
   1  11  -2  183.60   11.49
   1  11  -1   23.83    2.63
   1 -11  -1   22.57    2.52
   1 -11  -1   27.17    3.22
  -1 -11   1   27.95    3.16
   1 -11  -1   22.50    2.39
  -1 -11   1   26.91    2.38
   1  11  -1   28.00    3.09
  -1  11   1   25.93    2.76
  -1  11   0   84.28    5.82
   1  11   0   89.01    5.95
   1 -11   0   80.15    5.81
  -1 -11   0   90.08    5.98
  -1 -11   0   86.62    6.51
   1 -11   0   96.85    6.44
   1 -11   0   87.31    5.88
  -1 -11   0   90.16    5.82
   1  11   0   93.97    6.21
  -1  11   0   87.52    6.16
  -1  11  -1  243.25   15.13
   1  11   1  256.35   15.13
  -1 -11  -1  250.10   15.27
   1 -11   1  235.24   15.43
  -1 -11  -1  253.42   15.71
  -1 -11  -1  263.23   15.13
   1 -11   1  249.50   15.16
   1  11   1  255.85   15.36
   1  11   1  244.71   15.14
  -1  11  -1  253.05   15.38
   1  11   2   42.17    3.38
  -1  11  -2   50.79    3.76
  -1 -11  -2   46.82    3.86
  -1 -11  -2   44.03    4.32
   1 -11   2   43.79    3.80
   1 -11   2   44.13    3.53
  -1 -11  -2   44.16    3.44
   1  11   2   42.92    3.71
   1  11   2   44.69    3.63
   1  11   3  251.05   15.78
   1  11   3  272.20   15.88
  -1  11  -3  262.99   15.94
  -1 -11  -3  261.51   16.08
   1 -11   3  243.61   15.82
  -1 -11  -3  270.94   15.85
  -1  11  -3  270.94   15.86
   1  11   4   80.00    5.86
   1  11   4   91.28    5.96
  -1  11  -4   87.44    6.13
  -1 -11  -4   87.77    5.96
  -1  11  -4   87.59    5.89
  -1  11  -4   85.15    5.84
  -1 -11  -4   94.00    6.34
  -1 -11  -4   82.01    6.57
  -1  11  -5  160.84   10.22
  -1 -11  -5  161.03   10.68
   1  11   5  173.64   10.24
  -1 -11  -5  170.28   10.31
   1  11   5  159.61   10.19
  -1  11  -5  183.52   10.22
  -1  11  -6   99.25    6.51
   1 -11   6  117.61    6.85
   1  11   6   82.79    6.29
  -1 -11  -6   71.58    6.58
  -1 -11  -6  113.27    6.63
   1  11   6   99.13    6.46
  -1  11  -6   84.80    6.38
  -1  11  -6  123.21    6.47
   1  11   7   51.12    4.34
   1 -11   7   75.63    4.83
  -1  11  -7   53.78    4.47
   1  11   7   70.02    4.56
   1 -11   7   71.26    4.87
  -1 -11  -7   72.92    4.72
  -1 -11  -7   77.81    5.06
  -1  11  -8   20.31    2.12
   1  11   8   23.30    2.12
  -1 -11  -8   27.87    2.32
   1 -11   8   24.45    2.28
   1 -11   8   27.19    2.35
  -1 -11  -9  169.15    8.01
   1 -11   9  166.61    8.04
  -1  11  -9  160.28    7.86
  -1 -12   9  116.79    5.47
   1 -12  -9  113.85    5.44
  -1 -12   8   20.83    2.23
  -1  12   8   27.35    2.27
  -1 -12   8   26.26    2.38
   1 -12  -8   25.34    2.28
   1 -12  -8   23.86    2.42
   1  12  -8   28.08    2.09
   1  12  -7   18.30    2.06
   1  12  -7   19.66    1.97
   1 -12  -7   15.95    2.44
   1 -12  -7   17.91    2.12
  -1 -12   7   18.62    2.23
  -1  12   7   19.20    2.08
   1  12  -6    2.41    1.53
   1 -12  -6    1.62    1.78
   1 -12  -6    1.31    1.62
   1  12  -6    0.52    1.42
   1 -12  -5    1.38    2.01
   1  12  -5    1.27    1.98
   1  12  -5    0.82    1.60
   1 -12  -5    0.69    2.10
   1  12  -5    0.24    1.43
   1 -12  -5    0.15    1.60
  -1  12   4  130.96    8.84
   1  12  -4  140.88    9.13
   1  12  -4  141.82    8.98
   1 -12  -4  146.43    9.51
   1 -12  -4  143.00    8.99
   1 -12  -4  134.52    9.19
   1 -12  -3  104.65    7.68
  -1  12   3  122.64    7.57
   1  12  -3  108.54    7.67
   1  12  -3  111.91    7.93
  -1 -12   3  104.84    7.58
   1  12  -3  123.84    7.66
   1 -12  -3  125.04    7.64
   1  12  -2  202.94   12.12
   1  12  -2  199.09   12.36
   1 -12  -2  181.85   12.48
  -1 -12   2  181.28   12.20
   1 -12  -2  183.63   12.07
   1 -12  -2  208.74   12.08
   1  12  -1  536.74   31.88
   1  12  -1  555.55   32.14
  -1  12   1  547.71   31.92
   1 -12  -1  547.22   32.28
  -1 -12   1  534.38   32.19
   1 -12  -1  497.32   31.79
   1 -12  -1  542.09   31.85
  -1 -12   1  569.12   31.73
   1  12   0    1.31    1.63
  -1  12   0    0.43    1.49
  -1  12   0    0.82    1.96
   1  12   0    1.49    2.22
  -1 -12   0    0.10    2.40
   1 -12   0    0.40    2.10
   1 -12   0    1.16    1.52
  -1 -12   0    1.15    1.24
   1 -12   0    0.89    1.44
  -1 -12   0    1.17    1.55
  -1  12  -1  184.19   11.23
   1  12   1  182.37   11.19
   1  12   1  177.47   11.44
  -1 -12  -1  158.71   11.74
   1 -12   1  176.30   11.57
  -1 -12  -1  171.78   11.32
  -1 -12  -1  197.18   11.23
   1 -12   1  188.18   11.26
  -1  12  -2   -0.15    1.64
   1  12   2    1.06    1.87
   1  12   2    0.26    1.70
  -1 -12  -2   -0.99    2.42
   1 -12   2    0.26    1.84
  -1 -12  -2   -0.59    1.88
  -1 -12  -2    0.53    1.44
  -1 -12  -3   24.10    2.92
  -1  12  -3   23.57    2.74
   1 -12   3   22.84    2.57
  -1 -12  -3   23.63    2.43
  -1  12  -3   17.40    2.32
   1  12   3   26.99    2.67
  -1 -12  -4    1.23    1.96
  -1 -12  -4    0.88    2.55
  -1  12  -4   -0.07    1.48
  -1 -12  -4   -0.92    1.49
   1  12   4    1.62    1.79
  -1  12  -4    0.79    1.24
  -1 -12  -5  392.24   22.44
  -1  12  -5  371.37   21.98
   1  12   5  403.74   22.04
   1 -12   5  355.04   22.15
  -1 -12  -5  402.27   22.11
   1  12   5  367.09   21.93
  -1  12  -5  387.05   21.97
  -1  12  -6  100.41    5.96
  -1 -12  -6  113.22    6.25
   1  12   6   90.38    6.00
  -1  12  -6   94.99    6.04
  -1  12  -7   16.54    1.88
   1 -12   7   26.08    2.32
  -1 -12  -7   23.28    2.19
   1 -12   7   21.39    2.33
  -1 -12  -7   20.08    2.45
  -1 -12  -8   85.71    5.07
   1 -12   8   75.24    4.97
  -1 -12  -8   86.66    4.99
   1 -12   8   95.46    5.12
  -1 -12  -9   23.78    1.99
   1 -12   9   25.78    2.10
   1 -13  -9   13.57    1.60
  -1 -13   8    7.51    1.30
   1 -13  -8    5.12    1.20
   1 -13  -8    6.14    1.32
  -1 -13   8    4.12    1.07
   1 -13  -7   33.34    2.64
  -1 -13   7   33.44    2.73
   1  13  -7   31.40    2.45
   1  13  -7   27.54    2.49
   1 -13  -6   43.63    3.41
  -1 -13   6   45.55    3.54
   1 -13  -6   54.94    3.84
   1  13  -6   42.09    3.32
   1  13  -6   46.03    3.30
   1 -13  -5    3.76    1.96
   1 -13  -5    4.77    1.65
   1 -13  -5    3.17    2.14
   1  13  -5    5.05    1.45
   1  13  -5    3.98    1.63
   1  13  -4   89.93    6.35
   1 -13  -4   94.34    6.21
   1 -13  -4   92.64    6.76
   1 -13  -4   84.21    6.37
   1  13  -4   91.23    6.18
   1  13  -3   19.40    2.58
   1 -13  -3   22.19    2.37
  -1 -13   3   15.31    2.43
   1 -13  -3   19.88    2.59
   1  13  -3   22.35    2.49
   1  13  -2   76.42    6.15
   1  13  -2   82.23    5.89
   1 -13  -2   92.80    5.82
   1 -13  -2   77.04    6.29
  -1 -13   2   72.27    5.97
   1  13  -2   96.07    5.91
   1 -13  -2   76.81    5.79
   1  13  -1   32.42    3.14
   1 -13  -1   35.18    3.00
  -1 -13   1   36.61    2.83
  -1 -13   1   24.28    3.42
   1 -13  -1   29.22    3.64
   1  13  -1   37.66    3.63
   1 -13  -1   29.52    2.95
   1  13   0   40.09    3.44
  -1 -13   0   45.54    3.28
   1 -13   0   46.33    3.47
  -1 -13   0   39.50    4.09
   1 -13   0   38.52    4.05
   1  13   0   41.83    3.89
  -1 -13   0   37.07    3.35
   1 -13   0   38.66    3.26
  -1  13  -1  170.90   10.49
   1  13   1  164.63   10.40
  -1 -13  -1  181.15   10.45
   1 -13   1  183.37   10.54
   1 -13   1  152.37   10.82
  -1 -13  -1  156.97   11.06
   1  13   1  159.56   10.69
  -1 -13  -1  162.19   10.59
  -1 -13  -2   11.81    2.28
  -1  13  -2   12.73    2.19
   1 -13   2   13.82    2.37
  -1 -13  -2   11.28    2.92
   1  13   2   13.46    2.25
  -1 -13  -2   13.07    1.89
  -1  13  -2   12.39    1.99
   1 -13   3  105.65    7.36
  -1  13  -3  118.32    7.39
  -1 -13  -3  114.40    7.36
  -1 -13  -3  113.79    7.64
  -1 -13  -4  427.66   25.08
  -1 -13  -4  437.98   25.61
   1  13   4  394.49   24.91
  -1 -13  -4  430.41   25.33
  -1  13  -4  442.24   25.04
  -1  13  -5   60.04    3.89
  -1 -13  -5   53.64    4.31
  -1 -13  -5   57.30    4.03
   1 -13   5   66.51    4.27
  -1 -13  -6    0.26    1.58
  -1 -13  -6    3.36    1.40
  -1  13  -6    2.84    1.03
  -1 -13  -6    0.86    1.70
  -1 -13  -7    2.23    1.49
  -1 -13  -7    2.26    1.23
   1 -13   7    2.14    1.28
   1 -13   8    2.38    1.03
  -1 -13  -8    0.34    0.97
  -1 -13  -8    1.76    0.90
   1 -13   8    0.70    0.87
  -1 -14   8   31.65    2.37
   1 -14  -8   31.58    2.32
  -1 -14   7    5.94    1.29
   1 -14  -7    5.74    1.21
   1  14  -7    5.60    0.97
  -1 -14   7    5.41    1.31
   1 -14  -6   83.76    4.87
   1 -14  -6   77.67    5.05
   1  14  -6   73.99    4.73
   1  14  -6   88.00    4.78
   1 -14  -5  155.58    8.67
   1  14  -5  138.98    8.56
   1 -14  -5  142.62    8.82
   1  14  -5  143.38    8.57
   1 -14  -4    2.76    1.69
   1  14  -4    2.28    1.87
   1 -14  -4    3.90    1.64
   1 -14  -4    1.18    2.15
   1  14  -4    1.77    1.36
   1  14  -4    3.19    1.50
   1  14  -3    0.53    1.76
   1 -14  -3    1.16    1.55
   1 -14  -3    0.15    1.71
   1  14  -3   -0.35    1.50
   1  14  -2    7.80    2.12
   1 -14  -2   11.88    1.80
   1 -14  -2    6.45    2.57
  -1 -14   2    5.12    2.01
   1 -14  -2    5.00    1.85
   1  14  -2   13.81    2.07
   1  14  -1    1.27    1.72
   1 -14  -1    1.50    1.47
   1 -14  -1    1.70    2.29
  -1 -14   1    2.19    2.21
   1  14  -1    3.40    2.32
   1 -14  -1    0.99    1.55
  -1 -14   0   91.26    7.06
   1 -14   0   98.66    6.98
   1 -14   0   99.12    6.49
  -1 -14   0   95.95    6.32
   1  14   0  104.22    6.87
   1  14   0   96.55    6.46
  -1  14  -1  109.08    7.11
   1 -14   1  100.51    7.49
  -1 -14  -1  112.36    7.87
   1  14   1  108.50    7.36
  -1 -14  -1  105.76    7.20
  -1 -14  -1  121.57    7.13
  -1  14  -2   93.00    5.96
   1 -14   2   84.72    6.18
  -1 -14  -2   88.95    6.65
  -1 -14  -2   80.18    6.01
  -1 -14  -2   93.33    5.90
  -1  14  -3  183.53   10.62
  -1 -14  -3  151.61   10.72
  -1 -14  -3  176.49   10.60
  -1 -14  -4   13.18    1.84
  -1  14  -4   14.13    1.75
   1 -14   4   13.32    1.94
  -1 -14  -4   18.09    2.81
  -1 -14  -4   16.34    2.37
  -1 -14  -5   85.22    5.27
  -1  14  -5   86.18    5.10
  -1 -14  -5   75.69    5.47
   1 -14   5   88.56    5.39
  -1 -14  -6   91.41    5.08
  -1 -14  -6   88.78    5.32
   1 -14   6   95.60    5.21
   1 -14   7   17.61    1.82
  -1 -14  -7   22.11    1.72
   1 -15  -7   11.84    1.40
   1  15  -6    2.05    0.86
   1 -15  -6    0.54    0.94
   1 -15  -6    1.17    1.18
   1 -15  -6    1.88    1.04
   1 -15  -5    1.74    1.09
   1  15  -5    0.91    1.07
   1 -15  -5    1.18    1.35
  -1 -15   5    0.74    1.27
   1 -15  -5    1.44    1.56
   1 -15  -4    4.82    1.61
   1 -15  -4    6.89    1.40
   1  15  -4    7.68    1.49
   1 -15  -4    3.80    2.00
   1  15  -4    6.04    1.26
   1  15  -3    2.13    1.72
   1 -15  -3    0.34    1.28
   1  15  -3    0.53    1.36
   1 -15  -3    0.55    1.45
   1  15  -3    0.15    1.07
   1  15  -2    2.05    1.57
   1 -15  -2    1.49    1.29
   1  15  -2    1.40    1.46
   1 -15  -2    1.66    2.10
  -1 -15   2    3.05    1.74
   1 -15  -2    0.96    1.41
   1  15  -1  219.65   12.87
   1 -15  -1  229.63   12.90
   1  15  -1  237.01   13.01
  -1 -15   1  194.67   13.10
   1 -15  -1  193.38   13.20
   1 -15  -1  193.11   12.73
  -1 -15   0   34.43    3.55
   1 -15   0   35.17    3.43
  -1 -15  -1   41.57    4.21
   1 -15   1   44.64    4.02
  -1 -15  -1   44.33    3.58
  -1 -15  -1   51.36    3.52
  -1 -15  -2  114.07    6.17
  -1  15  -2  116.26    6.29
  -1 -15  -2   92.50    6.22
  -1 -15  -2   93.91    6.69
   1 -15   2   85.55    6.25
   1 -15   2   74.13    5.95
  -1  15  -3  204.14   10.75
  -1 -15  -3  178.05   10.88
  -1 -15  -3  199.40   10.71
  -1 -15  -4    1.96    1.10
  -1  15  -4    2.34    1.02
   1 -15   4    0.96    1.13
  -1 -15  -4    1.55    1.84
  -1 -15  -4    1.26    1.49
  -1 -15  -5   64.46    4.13
   1 -15   5   59.16    4.40
  -1 -15  -5   63.55    4.36
  -1 -15  -5   62.22    4.47
   1 -15   5   66.03    4.25
   1 -15   6   44.44    3.37
  -1 -15  -6   46.14    3.39
  -1 -15  -6   50.36    3.17
   1 -15   6   51.25    3.29
  -1 -16   6    6.27    1.40
   1 -16  -6    6.48    1.42
   1 -16  -5   32.02    2.20
   1  16  -5   30.49    2.13
  -1 -16   5   32.57    2.29
   1 -16  -5   25.06    2.37
   1 -16  -5   28.60    2.31
   1 -16  -4   13.01    1.45
   1  16  -4   14.87    1.46
  -1 -16   4   13.46    1.50
   1 -16  -4   10.06    1.84
   1 -16  -4    8.99    1.50
   1  16  -3   52.37    3.13
   1 -16  -3   49.62    3.09
   1 -16  -2    8.47    1.39
   1  16  -2   10.17    1.54
   1 -16  -2    5.79    1.34
   1 -16  -2    6.18    2.04
  -1 -16   2    6.87    1.59
   1  16  -1   -0.64    1.34
  -1 -16   1    1.01    1.73
   1 -16  -1    3.02    1.87
  -1  16   0  199.99   10.77
   1  16   0  192.93   10.79
   1 -16   0  152.88   10.83
  -1 -16   0  150.46   10.87
  -1  16  -1  137.53    7.70
   1  16   1  139.62    7.77
   1 -16   1  100.11    7.72
  -1 -16  -1  109.70    7.96
  -1 -16  -2   15.48    2.37
   1 -16   2   12.67    1.89
  -1 -16  -2   18.33    1.83
  -1  16  -3    4.44    1.03
   1 -16   3    1.78    0.83
  -1 -16  -3    1.71    1.19
  -1 -16  -4   42.41    3.23
   1 -16   4   35.43    2.69
  -1 -16  -4   46.56    2.96
  -1 -16  -5    1.43    0.99
  -1 -16  -5    1.92    0.98
   1 -16   5    2.09    1.19
   1 -16   5    2.70    0.72
   1 -17  -4   80.69    5.18
   1  17  -3   66.79    4.26
  -1  17   3   68.27    4.30
   1  17  -2    6.90    1.14
  -1  17   2    6.94    1.10
  -1  17   1   10.67    1.28
   1  17  -1   10.11    1.31
   1 -17  -1    5.76    1.63
  -1 -17   1    5.72    1.41
  -1  17   0    1.70    1.01
   1  17   0    3.40    1.10
  -1 -17   0    2.76    1.47
   1 -17   0    1.77    1.39
  -1  17  -1   76.46    4.40
   1  17   1   77.84    4.47
   1 -17   1   59.18    4.42
  -1 -17  -1   56.24    4.59
  -1 -17  -2    0.32    1.33
  -1  17  -2    0.93    0.77
   1 -17   2    0.79    0.86
   1  17   3   46.74    2.92
   1 -17   3   38.36    2.89
   1 -17   4   23.36    2.01
   1  18   0   27.05    2.11
   2   0 -12  109.63    7.40
   2   0 -12  138.56    7.61
   2   0 -11    0.94    1.38
   2   0 -11   -0.51    1.45
   2   0 -10    3.50    1.67
   2   0 -10    7.14    2.01
   2   0 -10    1.95    1.55
   2   0  -9   -0.49    1.50
   2   0  -9   -0.15    1.76
   2   0  -9    1.37    1.50
   2   0  -9    0.30    1.45
   2   0  -8   30.01    2.78
   2   0  -8   24.59    2.49
   2   0  -8   29.92    2.76
   2   0  -7   -0.06    1.34
   2   0  -7    0.75    1.43
   2   0  -7    0.10    1.25
   2   0  -6  376.51   20.81
  -2   0   6  378.14   23.20
   2   0  -6  371.58   20.80
   2   0  -6  338.90   20.71
   2   0  -5   -0.23    0.91
   2   0  -5    0.76    1.28
  -2   0   5    0.57    2.25
   2   0  -5    0.40    0.94
   2   0  -5    0.36    1.12
   2   0  -5   -0.11    1.10
  -2   0   4  134.68    9.60
   2   0  -4  141.50    9.01
  -2   0   3    1.24    1.74
   2   0  -3   -0.06    1.07
   2   0  -2 2287.29  129.42
  -2   0   2 2199.63  129.45
  -2   0   2 2290.94  129.91
  -2   0   1    0.23    0.60
  -2   0   0  349.79   20.49
  -2   0  -1    0.05    1.30
   2   0   2  139.73    9.64
  -2   0  -2  163.70    9.79
   2   0   3   -1.15    1.82
  -2   0  -3   -0.14    1.88
  -2   0  -3   -0.88    1.88
   2   0   4 1570.61   92.26
  -2   0  -4 1589.82   92.51
   2   0   5   -0.20    1.98
  -2   0  -5    0.23    2.19
  -2   0  -5    0.73    2.25
   2   0   5    0.70    0.96
  -2   0  -5   -0.23    1.21
   2   0   5    0.43    1.05
  -2   0  -5    0.17    1.12
  -2   0  -6   30.79    2.52
   2   0   6   24.21    3.94
  -2   0  -6   28.55    2.63
   2   0   6   32.28    2.54
  -2   0  -7    0.68    1.47
  -2   0  -7   -0.06    1.38
   2   0   7   -0.56    1.30
  -2   0  -8   44.15    3.57
  -2   0  -8   36.92    3.27
   2   0   8   42.35    3.33
  -2   0  -9    0.40    1.69
  -2   0  -9    0.67    1.51
  -2   0 -10   15.28    2.21
  -2   0 -10   16.03    1.88
  -2   0 -10   16.75    2.56
  -2   0 -11    0.57    1.59
  -2   0 -11   -1.52    1.39
  -2   0 -12   49.69    3.31
  -2   0 -12   51.25    3.34
   2   1 -12   51.03    3.58
   2  -1 -12   53.62    3.65
   2   1 -12   49.75    3.64
   2   1 -11   36.79    3.14
   2  -1 -11   37.02    3.02
   2   1 -11   36.97    3.21
   2  -1 -11   43.74    3.23
   2   1 -10  282.72   15.75
   2  -1 -10  263.70   15.61
   2  -1 -10  291.76   15.79
   2   1 -10  268.28   15.73
   2   1  -9  211.81   13.08
   2  -1  -9  206.99   12.94
   2  -1  -9  237.13   13.15
   2   1  -9  246.66   13.07
   2   1  -8  250.47   14.32
   2  -1  -8  243.71   14.21
   2  -1  -8  255.82   14.31
   2  -1  -8  256.76   14.21
   2   1  -8  234.11   14.14
   2  -1  -7  484.36   27.50
   2  -1  -7  462.52   27.42
   2   1  -7  484.13   27.54
   2  -1  -7  468.70   27.42
   2   1  -7  444.36   27.38
  -2   1   6  219.62   15.35
   2   1  -6  175.48   14.02
  -2  -1   6  241.28   15.47
   2  -1  -6  174.98   14.21
   2   1  -6  213.54   13.03
   2  -1  -6  214.97   13.04
   2  -1  -6  226.35   13.12
   2   1  -6  228.14   13.17
   2  -1  -6  220.20   13.08
   2   1  -6  241.95   13.23
  -2  -1   5   77.87    6.27
   2  -1  -5   82.49    5.76
   2   1  -5   65.95    5.27
  -2   1   5   76.19    6.33
   2  -1  -5   66.70    4.42
   2   1  -5   64.15    4.40
   2   1  -5   67.27    4.49
   2  -1  -5   69.48    4.48
   2  -1  -5   67.00    4.46
   2   1  -5   69.87    4.54
   2   1  -5   78.27    4.60
  -2  -1   4    1.39    1.87
  -2   1   4    0.90    2.13
   2  -1  -4    0.91    1.29
   2   1  -4    1.07    1.16
   2   1  -3  286.00   16.76
  -2  -1   3  246.61   17.24
  -2   1   3  292.42   17.58
  -2   1   3  309.23   17.19
   2   1  -3  276.13   17.42
   2  -1  -3  283.22   17.05
   2  -1  -2 1014.83   57.49
  -2   1   2  988.59   57.53
  -2  -1   2  950.62   57.66
   2   1  -2  998.27   57.08
  -2   1   1 2551.16  145.10
  -2  -1   1 2505.78  144.93
  -2  -1   0  522.93   29.50
  -2  -1   0  488.42   29.21
  -2   1   0  558.76   29.81
   2   1   1 1641.71   89.84
  -2  -1  -1 1529.36   90.11
  -2   1  -1 1555.49   90.12
  -2  -1  -1 1505.14   89.79
  -2  -1  -2  706.83   42.89
  -2  -1  -2  727.61   43.19
   2   1   2  750.27   42.91
  -2   1  -2  751.23   43.19
   2   1   3  239.94   15.12
  -2  -1  -3  246.99   15.47
  -2   1  -3  244.55   15.48
  -2  -1  -3  234.12   15.14
   2   1   4  253.88   15.32
  -2   1  -4  254.07   15.83
  -2  -1  -4  245.55   15.45
  -2   1  -4  245.32   13.99
   2  -1   4  218.51   13.89
   2  -1   5    3.53    2.15
   2   1   5    1.18    1.92
  -2   1  -5    4.16    2.72
  -2  -1  -5    2.23    2.03
  -2   1  -5    5.91    2.77
  -2  -1  -5    1.94    2.34
   2  -1   5    1.63    1.01
  -2  -1  -5    1.38    1.20
  -2   1  -5    1.94    1.20
   2   1   5    2.29    1.07
   2  -1   5    1.50    1.15
  -2   1  -5    1.73    1.31
  -2  -1  -5    1.63    1.06
  -2   1  -6   11.08    1.79
  -2  -1  -6   13.13    1.74
  -2   1  -6   13.18    1.81
  -2  -1  -6   15.14    1.68
   2  -1   6    8.60    2.69
   2   1   6    7.29    2.62
   2  -1   6   12.62    1.71
   2   1   6   11.28    1.55
  -2   1  -7  228.31   13.34
   2  -1   7  224.91   13.26
  -2  -1  -7  226.00   13.26
   2   1   7  221.91   13.16
  -2   1  -7  201.69   13.17
  -2  -1  -7  204.43   13.08
  -2  -1  -8  258.60   15.58
  -2   1  -8  272.90   15.68
   2  -1   8  267.27   15.55
  -2   1  -8  243.90   15.51
  -2  -1  -8  242.43   15.35
  -2   1  -9    1.80    1.74
  -2  -1  -9    2.81    1.80
   2  -1   9    2.78    1.37
  -2  -1  -9    2.44    1.38
  -2   1  -9    1.97    1.61
  -2   1 -10    0.44    1.72
  -2  -1 -10    2.40    1.57
  -2   1 -10   -0.43    1.48
  -2  -1 -10    0.31    1.99
  -2   1 -11  104.05    6.69
  -2   1 -11  117.62    7.04
  -2  -1 -11  114.87    7.03
  -2   1 -11  107.20    6.93
  -2  -1 -11  102.05    6.82
   2   1  12   38.74    3.20
  -2  -1 -12   43.09    2.86
  -2  -1 -12   41.39    2.76
  -2   1 -12   42.79    2.94
   2   2 -12    1.55    1.23
   2  -2 -12    2.33    1.17
   2  -2 -11  119.41    6.79
   2   2 -11  109.67    6.76
   2  -2 -11  108.37    6.51
   2  -2 -10    3.70    1.80
   2  -2 -10    2.02    1.49
   2   2 -10    1.95    1.47
   2  -2 -10    2.70    1.48
   2   2 -10    0.85    1.72
   2  -2  -9  219.46   13.54
   2  -2  -9  247.08   13.77
   2   2  -9  242.59   13.69
   2  -2  -9  234.46   13.60
   2   2  -9  232.63   13.83
   2  -2  -8    4.91    1.67
   2  -2  -8    5.95    1.69
   2   2  -8    4.54    1.86
   2  -2  -8    3.32    1.62
   2   2  -8    4.14    1.46
   2   2  -8    4.35    1.89
   2  -2  -8    5.03    1.49
   2   2  -7  514.22   28.17
   2   2  -7  425.97   27.87
   2  -2  -7  458.27   27.91
   2  -2  -7  478.58   27.96
   2   2  -7  506.56   28.09
   2   2  -7  499.91   28.09
   2  -2  -7  453.57   27.87
   2  -2  -7  507.95   28.03
   2   2  -6  581.39   32.69
  -2   2   6  594.08   35.09
  -2  -2   6  571.68   34.85
   2   2  -6  459.82   33.51
   2  -2  -6  433.94   33.80
   2   2  -6  538.87   32.49
   2  -2  -6  566.62   32.52
   2   2  -6  620.31   32.65
   2  -2  -6  559.55   32.53
   2   2  -6  581.29   32.65
   2  -2  -6  524.23   32.46
   2  -2  -6  590.09   32.59
   2   2  -5  101.70    5.71
   2   2  -5   93.37    5.65
   2  -2  -5   85.52    5.48
   2  -2  -5   79.02    5.48
   2   2  -5   81.16    5.50
   2  -2  -5   96.84    5.61
   2   2  -5   94.82    5.59
   2  -2  -5   84.91    5.51
   2   2  -5   64.80    6.10
  -2  -2   5   94.20    7.22
  -2   2   5   91.97    7.42
   2   2  -5   94.26    7.55
   2  -2  -5   98.81    6.97
  -2   2   4    3.81    2.12
   2   2  -4    2.87    2.15
  -2   2   4    0.65    1.79
   2  -2  -4    2.71    1.59
   2   2  -4    2.37    1.16
  -2  -2   4    1.89    1.69
   2  -2  -3   31.59    2.96
  -2   2   3   32.48    3.12
   2   2  -3   33.05    3.22
  -2  -2   3   25.02    2.96
  -2   2   3   36.69    3.64
   2   2  -3   32.62    2.51
   2   2  -2  100.86    6.28
  -2  -2   2  107.07    6.72
   2  -2  -2  103.94    6.87
   2   2  -2  104.79    6.76
  -2   2   2  114.61    6.99
  -2  -2   1 3876.35  218.96
  -2   2   1 3991.81  219.46
   2   2  -1 3837.73  218.96
  -2  -2   1 3743.80  218.97
   2   2  -1 3746.00  218.98
  -2   2   0  771.57   41.97
  -2   2   0  711.29   41.74
  -2  -2   0  705.98   41.48
   2   2   0  693.65   41.48
  -2   2  -1  709.92   42.56
   2  -2   1  777.32   42.65
  -2  -2  -1  681.03   42.39
   2   2   1  733.66   41.98
   2  -2   2  706.98   40.06
  -2   2  -2  710.46   40.19
  -2  -2  -2  657.03   40.05
   2   2   2  699.76   39.66
  -2  -2  -2  630.47   39.60
  -2   2  -3 2686.44  150.65
  -2  -2  -3 2586.49  150.51
   2   2   3 2749.28  150.08
  -2  -2  -3 2660.27  150.10
   2  -2   3 2312.64  150.15
  -2  -2  -4  554.21   33.38
   2   2   4  557.36   32.97
  -2   2  -4  541.91   33.53
  -2   2  -4  556.45   31.63
   2  -2   4  525.88   31.57
  -2   2  -4  544.25   31.61
  -2   2  -5  105.23    6.32
   2  -2   5   96.08    6.20
  -2  -2  -5   96.81    6.15
   2   2   5   95.29    6.08
   2   2   5   93.18    7.73
  -2   2  -5  115.73    8.65
   2  -2   5   94.21    6.20
  -2   2  -5   96.48    6.25
   2  -2   6  153.62    9.25
  -2   2  -6  153.01    9.25
  -2  -2  -6  155.87    9.16
  -2   2  -6  138.36    9.19
   2  -2   6  140.12    9.10
   2   2   6  142.54   11.12
  -2  -2  -7  654.46   38.09
  -2   2  -7  635.48   38.13
   2  -2   7  672.40   38.18
  -2   2  -7  645.61   38.19
  -2  -2  -8   51.37    4.08
  -2   2  -8   54.25    4.23
   2  -2   8   55.96    4.14
  -2   2  -8   53.77    4.24
  -2  -2  -9   40.24    3.32
  -2   2  -9   36.51    3.44
  -2   2  -9   38.45    3.42
   2  -2   9   38.57    3.25
  -2   2 -10  474.77   29.28
  -2  -2 -10  527.73   29.30
  -2   2 -10  490.82   29.40
  -2   2 -11    1.95    1.47
  -2  -2 -11    1.38    1.13
  -2   2 -11    0.98    1.53
  -2  -2 -11    0.76    1.56
  -2   2 -11    2.05    1.28
   2   2  12    2.72    1.79
  -2   2 -12    0.82    1.32
   2   3 -12    4.64    1.25
   2  -3 -12    3.09    1.16
  -2   3  12    5.27    1.36
   2   3 -12    3.95    1.32
   2   3 -11  116.96    7.89
   2   3 -11  127.37    7.88
   2  -3 -11  125.83    7.84
   2  -3 -10    1.10    1.60
   2   3 -10   -0.22    1.64
   2  -3 -10    0.82    1.53
   2   3 -10    1.35    1.40
   2  -3 -10    0.70    1.27
   2   3 -10    1.17    1.78
   2  -3  -9  273.52   15.41
   2   3  -9  297.67   15.59
   2   3  -9  261.34   15.34
   2  -3  -9  248.48   15.18
   2   3  -9  269.71   15.56
   2  -3  -8   35.31    2.85
   2  -3  -8   31.20    2.82
   2   3  -8   37.24    3.17
   2   3  -8   33.92    2.89
   2   3  -8   36.59    3.23
   2  -3  -8   34.08    2.74
   2  -3  -7   12.80    1.88
  -2  -3   7   10.50    1.49
   2   3  -7    7.88    1.53
   2   3  -7   10.11    1.75
   2  -3  -7   10.74    1.64
   2   3  -7   11.17    1.85
   2  -3  -7    9.52    1.50
   2  -3  -7    7.54    1.63
   2  -3  -6   59.91    3.75
   2  -3  -6   53.50    3.79
   2   3  -6   44.37    3.56
   2  -3  -6   42.97    4.97
  -2  -3   6   54.85    5.46
   2   3  -6   36.09    4.23
   2  -3  -6   48.79    3.59
   2   3  -6   55.42    3.80
   2  -3  -6   55.02    3.56
   2   3  -6   58.26    3.86
   2  -3  -6   55.21    3.76
   2  -3  -5  595.82   35.27
   2   3  -5  574.56   35.28
   2   3  -5  648.79   35.38
   2   3  -5  691.54   35.39
   2  -3  -5  577.54   35.26
   2  -3  -5  580.83   35.22
   2  -3  -5  637.46   35.35
   2  -3  -5  681.16   37.12
   2   3  -5  483.56   36.00
   2   3  -5  709.04   37.80
  -2  -3   5  641.95   37.06
   2  -3  -4  205.83   13.55
  -2   3   4  213.15   13.79
  -2  -3   4  210.63   13.52
   2   3  -4  234.18   14.02
   2   3  -4  199.94   13.00
  -2   3   4  201.40   13.96
   2   3  -3 1092.32   63.37
  -2  -3   3 1075.73   63.79
  -2   3   3 1064.11   64.12
   2   3  -3 1150.65   64.09
   2  -3  -3 1098.91   63.98
   2   3  -2 1644.40   90.89
   2  -3  -2 1347.92   91.31
  -2  -3   2 1560.15   91.06
   2   3  -2 1647.71   91.23
  -2   3   2 1649.34   91.60
  -2   3   1  221.63   14.01
   2   3  -1  232.38   13.29
   2   3  -1  219.24   13.42
  -2  -3   1  229.86   13.45
  -2  -3   1  219.45   13.27
  -2  -3   0   40.59    3.29
  -2   3   0   45.25    3.89
   2   3   0   40.41    3.31
  -2   3   0   44.22    3.70
   2   3   1 2623.67  161.62
  -2   3  -1 2756.12  161.84
   2   3   1 2832.59  161.05
  -2  -3  -1 2931.03  161.72
   2  -3   1 2852.43  161.93
   2  -3   2  848.95   46.75
  -2   3  -2  755.02   46.69
   2   3   2  778.73   46.02
  -2  -3  -2  783.73   46.61
  -2   3  -3   26.54    3.56
   2   3   3   27.41    2.92
  -2  -3  -3   25.83    3.39
   2  -3   3   26.53    3.29
   2  -3   4  451.25   27.43
  -2   3  -4  456.77   27.45
   2   3   4  501.29   27.50
   2   3   4  461.05   28.69
  -2   3  -4  498.68   29.61
  -2  -3  -4  476.40   29.28
   2  -3   4  460.64   29.03
  -2   3  -4  471.92   27.42
   2  -3   5   10.41    1.61
   2   3   5   11.92    1.76
   2   3   5   14.74    2.80
   2  -3   5   12.84    2.86
  -2  -3  -5   10.39    1.46
  -2   3  -5   11.50    1.79
   2  -3   5    9.72    1.54
   2  -3   6  122.59    7.48
  -2   3  -6  114.41    7.49
   2  -3   6  113.21    7.41
  -2  -3  -6  114.87    7.32
   2   3   6  116.81    9.36
   2  -3   7   62.30    4.65
  -2  -3  -7   67.02    4.66
   2  -3   7   71.90    4.88
  -2   3  -7   67.43    4.90
  -2  -3  -8  154.65    9.62
   2  -3   8  163.22    9.79
  -2   3  -8  143.84    9.80
  -2   3  -8  150.45    9.83
  -2  -3  -9    6.75    1.65
  -2   3  -9    4.00    1.99
   2  -3   9    5.59    1.66
  -2   3  -9    5.41    1.96
  -2   3 -10    1.39    1.60
  -2  -3 -10    0.27    1.20
  -2   3 -10   -0.07    1.73
   2   3  11  272.56   14.90
  -2   3 -11  252.46   14.70
  -2  -3 -11  292.15   14.88
  -2  -3 -11  260.92   14.58
  -2   3 -11  252.54   14.78
   2   3  12  156.10    8.96
  -2   3 -12  140.10    8.86
   2   4 -12   12.85    1.62
   2   4 -12   12.64    1.43
   2  -4 -12   13.96    1.42
   2   4 -11   16.02    1.84
   2  -4 -11   15.10    1.80
   2  -4 -11   11.39    1.64
   2   4 -11   15.06    2.00
   2  -4 -10   65.20    4.58
   2   4 -10   76.22    4.82
   2   4 -10   65.57    4.81
   2   4 -10   67.01    4.58
   2  -4  -9   61.84    4.23
   2   4  -9   66.41    4.43
   2   4  -9   62.39    4.52
   2  -4  -9   52.02    3.88
   2   4  -9   58.65    4.20
   2   4  -8   11.47    2.03
   2  -4  -8   11.55    1.79
   2  -4  -8    8.97    2.06
  -2  -4   8   10.29    1.74
   2   4  -8    8.30    1.70
   2   4  -8   14.54    2.25
   2  -4  -8   10.95    1.60
   2  -4  -7  378.80   23.74
   2  -4  -7  409.53   23.89
   2   4  -7  492.28   24.20
   2  -4  -7  338.18   23.87
   2  -4  -7  416.93   23.86
  -2  -4   7  425.49   23.99
   2   4  -7  386.98   23.91
   2  -4  -7  445.65   24.06
   2  -4  -6   93.80    5.96
   2  -4  -6   83.41    6.13
   2   4  -6   87.88    6.15
   2   4  -6   86.96    5.96
   2   4  -6  102.93    6.14
  -2   4   6   85.53    8.16
   2  -4  -6   99.34    8.00
  -2  -4   6   98.13    7.97
   2  -4  -6   92.14    5.94
   2   4  -6  104.17    6.15
   2  -4  -6  105.55    6.15
   2  -4  -6   88.99    5.84
   2   4  -5   43.82    4.14
   2  -4  -5   55.07    4.11
   2  -4  -5   71.72    4.51
   2   4  -5   64.32    4.18
   2   4  -5   66.73    4.35
   2   4  -5   67.56    4.92
   2  -4  -5   81.46    6.09
   2   4  -5   56.49    4.90
  -2  -4   5   76.19    5.85
   2   4  -5   82.70    6.55
  -2   4   5   71.15    6.25
   2  -4  -5   63.25    4.11
   2   4  -5   74.83    4.27
   2  -4  -5   56.92    4.01
   2   4  -5   68.34    4.33
   2  -4  -5   66.76    4.29
   2   4  -4  403.86   25.91
   2   4  -4  433.16   25.98
  -2   4   4  442.08   27.60
   2  -4  -4  454.69   27.40
   2   4  -4  481.48   27.63
  -2  -4   4  445.49   27.09
   2   4  -4  459.45   26.55
   2  -4  -4  522.66   26.20
   2   4  -4  453.79   25.98
   2  -4  -4  432.95   25.94
   2  -4  -3 1471.28   90.16
  -2  -4   3 1447.68   89.76
   2   4  -3 1658.22   89.57
  -2   4   3 1496.07   90.37
   2   4  -3 1625.28   90.17
  -2  -4   2  209.41   12.96
   2   4  -2  211.55   12.89
   2   4  -2  219.08   13.11
  -2   4   2  205.74   13.60
   2  -4  -1  745.64   51.15
  -2   4   1  882.29   51.43
   2   4  -1  945.13   50.66
   2   4  -1  873.51   50.86
  -2  -4   1  857.15   50.90
  -2  -4   1  881.12   50.63
   2   4   0 2149.10  118.96
   2   4   0 2048.71  119.60
  -2   4   0 2189.07  120.01
  -2  -4   0 1965.47  119.52
  -2   4   0 1848.60  119.94
  -2  -4  -1   12.52    2.29
   2   4   1   14.68    2.59
   2   4   1   14.37    1.45
   2  -4   1   12.57    2.70
  -2   4  -1   11.43    2.52
  -2   4  -1    7.74    2.37
   2   4   2  917.70   55.07
  -2   4  -2  918.75   55.98
  -2  -4  -2  975.97   55.85
   2  -4   2  998.42   56.03
   2  -4   3   68.38    5.95
  -2   4  -3   75.31    6.32
  -2  -4  -3   72.66    6.02
   2   4   3   64.83    5.30
  -2   4  -4  291.77   17.77
   2   4   4  309.32   17.84
  -2   4  -4  312.72   17.77
   2  -4   4  301.93   17.76
  -2   4  -4  281.86   17.68
   2  -4   4  293.59   19.45
   2   4   4  316.77   19.08
  -2   4  -4  321.40   20.18
  -2  -4  -4  287.34   19.59
   2   4   5  400.50   21.47
  -2   4  -5  363.53   21.39
  -2   4  -5  371.28   21.38
   2  -4   5  355.36   21.36
   2  -4   5  356.74   23.46
   2   4   5  345.75   22.93
  -2  -4  -5  336.87   21.10
  -2   4  -5  365.58   21.39
  -2   4  -6  385.46   21.57
   2  -4   6  389.33   21.57
  -2   4  -6  381.35   21.58
   2  -4   6  398.53   21.58
  -2  -4  -6  356.09   21.28
   2   4   6  372.57   23.70
   2  -4   7  391.30   24.47
  -2  -4  -7  413.71   24.33
  -2  -4  -7  404.76   24.61
   2  -4   7  444.35   24.63
  -2   4  -7  415.04   24.61
  -2  -4  -8  149.63    9.76
  -2  -4  -8  157.58   10.22
  -2   4  -8  153.70   10.11
   2  -4   8  172.91   10.08
  -2  -4  -9    6.67    1.51
  -2   4  -9    6.73    2.12
  -2  -4  -9    4.71    2.29
   2  -4   9    5.28    1.61
  -2  -4 -10    2.96    1.24
  -2   4 -10    4.08    1.78
   2  -4  10    5.07    1.42
  -2   4 -11   20.97    2.04
  -2   4 -11   15.16    1.94
   2   5 -12   10.01    1.12
   2  -5 -12    7.69    1.01
   2   5 -12    9.63    1.38
   2  -5 -11   26.71    2.15
   2   5 -11   18.81    2.10
   2   5 -11   29.04    2.49
   2  -5 -11   22.04    2.11
   2   5 -10    4.84    1.49
   2   5 -10    5.68    1.91
   2  -5 -10    4.01    1.42
   2   5 -10    1.47    1.44
  -2  -5   9    1.56    1.42
   2  -5  -9    2.19    1.73
   2  -5  -9    0.06    1.37
   2   5  -9    2.52    1.64
   2   5  -9    2.50    1.55
   2   5  -9    1.72    1.96
   2   5  -8  656.66   33.98
   2  -5  -8  634.02   33.72
  -2  -5   8  593.00   33.63
   2   5  -8  565.24   33.56
   2   5  -8  481.66   33.52
   2  -5  -8  549.75   33.45
   2   5  -7   87.55    5.68
   2   5  -7   76.28    5.70
   2  -5  -7   90.09    5.58
   2  -5  -7   95.82    5.84
   2  -5  -7   68.51    5.64
   2   5  -7   97.39    6.03
   2  -5  -7   82.19    5.55
   2  -5  -6   23.68    2.30
  -2  -5   6   24.12    3.55
   2  -5  -6   21.30    2.09
   2   5  -6   21.75    2.30
   2  -5  -6   16.39    2.28
   2   5  -6   21.75    2.42
   2  -5  -6   22.04    2.03
   2   5  -6   20.65    2.17
   2   5  -6   26.90    2.19
   2   5  -6   24.68    2.38
   2  -5  -5  865.89   46.05
   2   5  -5  841.49   46.09
   2  -5  -5  985.07   46.36
   2  -5  -5  755.93   45.90
   2   5  -5  765.29   45.98
   2   5  -5  834.10   46.10
   2   5  -5  620.13   45.84
   2  -5  -5  746.37   45.86
   2   5  -5  909.70   46.16
   2  -5  -5  719.05   46.07
  -2  -5   5  806.61   47.63
  -2   5   5  840.84   48.61
   2  -5  -5  859.54   48.19
   2   5  -5  922.02   47.07
  -2   5   5  852.91   48.65
   2   5  -5  963.14   48.86
   2  -5  -4   69.86    4.68
   2  -5  -4   60.24    4.34
   2   5  -4   66.70    4.44
   2   5  -4   61.28    4.49
   2  -5  -4   66.06    4.25
   2  -5  -4   77.41    6.17
  -2   5   4   76.14    6.49
   2   5  -4   79.25    5.20
  -2  -5   4   69.73    5.54
   2   5  -4   81.65    6.17
  -2   5   4   71.00    6.31
   2  -5  -4   69.28    4.45
   2   5  -4   65.63    4.42
  -2  -5   3   27.29    2.91
   2   5  -3   29.34    2.77
   2  -5  -3   29.15    3.54
   2   5  -3   29.45    3.23
  -2   5   3   27.48    3.57
   2   5  -2  194.33   12.13
   2   5  -2  211.79   12.29
  -2   5   2  176.99   12.83
  -2  -5   2  185.34   12.10
  -2   5   1   87.30    6.91
  -2  -5   1   97.22    6.45
   2  -5  -1   87.87    6.74
   2   5  -1   92.21    5.98
   2   5  -1   84.69    6.27
   2   5   0  804.02   44.56
  -2  -5   0  738.76   45.17
  -2   5   0  744.53   45.59
   2   5   0  736.84   45.26
  -2  -5  -1  445.69   27.35
   2   5   1  444.61   27.47
   2   5   1  432.69   26.52
   2   5   1  467.30   26.69
   2  -5   1  484.05   27.93
  -2  -5  -2  182.36   12.05
   2   5   2  186.40   12.26
   2   5   2  170.66   11.11
   2  -5   2  172.45   12.15
  -2  -5  -3   73.54    4.96
   2   5   3   78.41    5.17
   2  -5   3   75.48    6.68
   2   5   3   76.87    5.85
  -2  -5  -3   70.26    6.48
  -2   5  -3   82.61    5.16
  -2   5  -3   75.84    5.11
   2   5   3   80.05    5.20
  -2  -5  -4  259.66   16.50
  -2   5  -4  290.04   16.55
  -2   5  -4  278.92   16.56
   2   5   4  293.37   16.71
   2   5   4  302.82   16.69
   2  -5   4  267.18   18.47
   2   5   4  246.22   17.67
  -2  -5  -4  233.93   18.26
  -2  -5  -5    3.13    1.50
   2  -5   5    2.55    1.44
   2   5   5    4.92    1.72
  -2   5  -5    4.09    1.73
  -2   5  -5    4.30    1.54
  -2   5  -5    4.32    1.34
   2   5   5    1.70    1.92
   2  -5   5    1.38    2.30
   2  -5   6  150.65    8.75
  -2   5  -6  153.15    8.72
  -2   5  -6  138.35    8.73
  -2  -5  -6  142.40    8.71
   2  -5   6  140.96    8.69
   2  -5   7  266.45   14.76
  -2   5  -7  266.61   14.75
   2  -5   7  263.67   14.72
  -2  -5  -7  262.49   14.80
  -2  -5  -7  231.61   14.30
  -2   5  -7  259.91   14.80
   2  -5   8   59.15    4.29
  -2  -5  -8   54.56    3.98
  -2  -5  -8   51.32    4.55
  -2   5  -8   55.80    4.52
   2  -5   8   62.82    4.47
  -2   5  -8   58.26    4.48
  -2  -5  -9  168.84   10.94
  -2   5  -9  192.47   11.43
  -2  -5  -9  190.56   11.44
  -2   5  -9  177.18   11.44
   2  -5   9  185.58   11.36
  -2   5 -10  154.54    9.38
  -2   5 -10  129.11    9.33
   2   5  10  161.53    9.58
   2  -5  10  153.52    9.29
  -2   5 -11    5.63    1.30
  -2   5 -11    4.03    1.40
  -2   5 -11    4.55    1.14
   2   5  11    7.86    1.67
   2   6 -12    1.15    1.29
   2   6 -11    3.96    1.10
   2  -6 -11    4.75    1.09
   2  -6 -11    2.10    1.13
   2   6 -11    2.91    1.49
   2  -6 -10    1.85    1.45
   2   6 -10    0.88    1.25
   2  -6 -10    1.31    1.25
   2   6 -10    2.44    1.39
  -2  -6   9    2.80    1.57
   2   6  -9    1.95    1.59
   2  -6  -9    4.20    1.37
   2   6  -9    3.27    1.58
   2   6  -8   12.99    2.34
   2   6  -8   11.11    1.87
   2  -6  -8    8.67    1.57
   2  -6  -8   10.32    2.23
  -2  -6   8   11.56    1.96
   2   6  -8   13.61    2.30
   2   6  -8    9.46    1.81
   2   6  -7   27.02    2.58
   2  -6  -7   22.85    2.72
   2   6  -7   32.26    2.99
   2   6  -7   26.40    2.60
   2  -6  -7   24.86    2.36
   2   6  -7   35.94    3.09
   2  -6  -7   30.25    2.78
   2   6  -6   45.24    3.64
   2  -6  -6   49.26    3.77
   2   6  -6   42.80    3.44
   2   6  -6   48.29    3.68
   2   6  -6   40.46    3.31
   2  -6  -6   40.88    3.18
   2  -6  -6   47.73    3.55
   2   6  -6   49.82    3.70
   2  -6  -5  513.99   29.56
   2   6  -5  548.84   29.69
   2  -6  -5  609.12   29.89
   2   6  -5  488.92   29.52
   2   6  -5  533.49   29.66
   2  -6  -5  483.12   29.33
   2   6  -5  423.79   29.33
   2   6  -5  600.11   29.71
  -2  -6   5  517.68   31.30
  -2   6   5  510.93   32.16
   2  -6  -5  457.48   29.62
   2   6  -4  519.17   28.55
   2  -6  -4  527.07   28.66
   2   6  -4  449.04   28.39
   2   6  -4  463.91   28.46
   2   6  -4  525.93   28.44
   2  -6  -4  437.06   28.20
  -2  -6   4  485.94   29.75
   2   6  -4  511.94   29.32
   2  -6  -4  500.56   30.45
   2   6  -4  358.29   29.61
  -2   6   4  515.40   30.84
  -2   6   4  472.06   30.72
   2  -6  -4  620.06   28.86
  -2  -6   3  119.27    8.70
   2   6  -3  109.75    7.64
   2  -6  -3  156.71    8.14
   2  -6  -3  137.78    7.90
   2   6  -3  132.97    8.59
   2  -6  -3  115.56    9.21
   2   6  -3  102.95    8.62
  -2   6   3  119.40    9.60
  -2   6   2   48.74    4.98
  -2  -6   2   50.55    4.15
   2   6  -2   44.45    3.36
   2  -6  -2   56.48    3.76
   2  -6  -2   45.65    3.45
   2  -6  -2   45.56    3.27
   2   6  -2   52.92    4.21
  -2   6   2   42.24    4.82
   2   6  -2   56.08    4.29
  -2   6   1  953.38   60.46
  -2  -6   1 1006.39   59.89
   2  -6  -1  981.40   60.27
   2   6  -1 1111.80   59.46
   2   6  -1 1054.90   59.94
  -2   6   1  924.71   60.35
   2   6   0  793.36   47.84
   2   6   0  866.95   47.03
  -2  -6   0  760.44   47.65
  -2   6   0  773.12   48.10
  -2   6   0  774.67   48.14
   2   6   1 2950.25  164.26
   2   6   1 2819.98  164.17
  -2   6  -1 3002.96  164.26
   2  -6   1 2805.59  164.14
  -2   6  -1 3037.66  165.99
   2   6   1 2964.82  165.77
   2   6   1 2987.84  164.65
  -2  -6  -1 2896.93  165.56
   2   6   1 2428.04  164.54
   2  -6   2  227.66   15.03
   2   6   2  244.99   12.99
   2   6   2  228.09   13.09
  -2   6  -2  211.75   12.93
   2   6   2  212.29   12.99
   2   6   2  216.07   13.10
  -2  -6  -2  206.73   12.86
   2  -6   2  195.91   12.93
  -2  -6  -2  231.11   14.68
   2   6   2  222.48   14.79
  -2   6  -2  213.56   14.83
   2   6   2  218.31   13.62
  -2   6  -2  226.92   14.70
  -2   6  -3  120.40    8.14
   2  -6   3  122.38   10.18
   2   6   3  147.35    8.39
  -2   6  -3  138.76    8.41
  -2   6  -3  149.88    8.53
   2   6   3  144.82    8.61
  -2   6  -3  142.08    8.29
   2   6   3  136.93    8.46
  -2  -6  -3  122.40    8.29
   2   6   3  154.55    8.63
   2   6   3  131.67    8.34
  -2   6  -3  134.89   10.13
  -2  -6  -3  121.91   10.03
   2   6   3  133.96   10.45
  -2   6  -3  126.73   10.37
   2   6   3  124.28    9.16
   2   6   4  120.79    7.55
  -2   6  -4  124.24    7.40
  -2   6  -4  121.55    7.51
   2   6   4  119.82    7.61
  -2   6  -4  113.21    7.30
  -2  -6  -4  109.34    7.34
   2  -6   4  109.53    9.34
  -2   6  -4  108.09    9.12
   2   6   4  106.88    8.48
  -2   6  -5   28.80    2.69
  -2   6  -5   33.73    2.83
   2  -6   5   32.99    2.86
   2   6   5   29.17    2.88
  -2  -6  -5   31.22    2.81
   2   6   5   35.41    4.15
   2  -6   6  304.92   16.98
  -2   6  -6  321.86   16.97
  -2  -6  -6  303.80   16.92
  -2   6  -6  303.05   16.94
  -2   6  -7    9.96    2.18
  -2   6  -7   10.71    1.95
   2  -6   7   12.58    2.02
  -2  -6  -7    7.41    1.84
   2  -6   7   13.49    2.13
  -2  -6  -7   11.15    2.25
  -2   6  -8    4.90    1.91
   2  -6   8    5.33    1.69
  -2  -6  -8    5.90    2.00
   2  -6   8    7.08    1.89
  -2   6  -8    6.77    2.20
  -2  -6  -9  367.16   21.63
   2   6   9  345.92   21.63
   2  -6   9  361.78   21.56
  -2   6  -9  343.99   21.61
  -2   6  -9  381.89   21.56
   2   6  10   15.96    2.42
   2  -6  10   19.79    2.02
  -2  -6 -10   19.31    2.34
  -2   6 -10   19.89    2.09
  -2   6 -10   14.68    2.22
  -2   6 -11   25.34    1.96
  -2   6 -11   23.90    2.14
   2   6  11   24.73    2.23
   2  -7 -11   53.39    3.23
  -2   7  11   38.48    3.07
   2  -7 -10   14.45    2.00
   2  -7 -10   15.40    1.67
   2   7 -10   15.33    1.91
   2   7 -10   14.73    2.20
  -2  -7  10   16.36    1.90
   2  -7  -9  484.40   29.28
   2  -7  -9  468.90   28.98
  -2  -7   9  514.97   29.33
   2   7  -9  502.35   29.24
   2   7  -9  532.16   29.48
   2   7  -8  113.72    6.77
   2  -7  -8   96.20    6.07
  -2  -7   8  110.49    6.57
   2   7  -8   90.19    6.59
   2   7  -8   99.83    6.37
   2  -7  -7    1.99    1.68
   2   7  -7    0.58    1.55
   2  -7  -7    1.34    1.17
   2   7  -7    1.63    1.74
   2   7  -7    1.93    1.78
   2  -7  -6   60.53    4.29
   2   7  -6   50.18    3.90
   2   7  -6   53.78    4.12
   2  -7  -6   44.73    3.54
   2   7  -6   48.28    4.00
   2   7  -6   64.25    4.22
   2   7  -5  327.60   19.53
   2   7  -5  357.62   19.67
   2   7  -5  288.58   19.47
   2  -7  -5  385.18   19.89
   2  -7  -5  279.47   19.60
   2   7  -5  361.80   19.72
   2   7  -4   20.00    2.14
   2  -7  -4   30.98    2.88
   2   7  -4   17.62    2.01
   2   7  -4   27.54    2.95
   2   7  -4   17.82    3.25
  -2   7   4   27.70    4.08
  -2  -7   4   24.71    3.40
   2   7  -4   23.32    2.60
   2   7  -3  193.35   11.20
   2  -7  -3  190.67   11.20
  -2  -7   3  197.38   12.43
   2   7  -3  188.17   11.05
   2   7  -3  186.77   11.10
   2  -7  -3  213.28   11.43
   2   7  -3  144.25   10.77
   2  -7  -3  193.41   11.02
   2   7  -3  216.72   12.38
   2   7  -3  157.04   12.14
  -2   7   3  209.18   13.66
  -2   7   2   30.08    4.23
   2   7  -2   25.47    3.01
   2  -7  -2   29.70    3.82
   2   7  -2   30.45    3.31
  -2   7   2   29.21    4.00
   2   7  -2   25.14    2.40
   2  -7  -2   27.19    2.47
   2   7  -2   29.27    2.43
   2  -7  -2   28.59    2.31
   2   7  -1   31.92    2.98
   2   7  -1   32.50    2.75
   2  -7  -1   34.28    2.72
  -2   7   1   39.03    2.59
   2   7  -1   35.13    2.88
   2  -7  -1   36.57    3.09
   2  -7  -1   34.00    2.61
  -2   7   1   33.59    4.47
   2   7  -1   28.27    3.04
   2   7  -1   37.59    3.86
  -2   7   1   36.21    4.09
   2  -7   0   26.61    2.35
  -2   7   0   30.00    2.33
   2   7   0   33.30    2.51
   2  -7   0   32.45    2.42
   2  -7   0   25.86    2.75
   2   7   0   31.31    2.57
   2   7   0   24.81    2.79
  -2   7   0   25.85    2.58
   2   7   0   32.98    2.80
  -2   7   0   37.77    4.07
   2   7   0   41.00    4.12
  -2  -7   0   33.67    3.61
  -2   7  -1   17.46    3.09
  -2   7  -1   18.30    3.10
  -2  -7  -1   16.54    2.85
   2   7   1   15.02    1.93
   2   7   1   13.32    2.89
   2   7   1   11.66    1.78
   2   7   1   13.18    1.62
   2   7   1   14.89    1.91
  -2   7  -1   14.04    1.67
   2   7   1   12.07    1.98
   2  -7   1   13.48    2.06
   2  -7   1   15.50    1.64
  -2  -7  -1   12.54    1.44
   2   7   1   13.07    2.11
  -2   7  -1   13.03    2.01
   2   7   1   12.57    1.84
   2   7   2  223.14   15.12
   2   7   2  244.50   15.18
   2   7   2  193.17   15.66
   2   7   2  297.51   15.24
  -2   7  -2  317.05   15.35
  -2   7  -2  245.36   15.15
   2   7   2  253.20   15.34
   2  -7   2  228.64   15.17
   2  -7   2  252.28   15.16
  -2  -7  -2  259.15   15.08
  -2  -7  -2  274.41   17.13
   2   7   2  258.70   17.31
  -2   7  -2  273.59   17.28
   2   7   2  275.78   15.95
  -2   7  -2  275.86   17.51
  -2   7  -3   98.68    6.06
   2  -7   3  116.04    8.84
   2   7   3  110.72    6.28
  -2   7  -3   74.25    6.04
  -2   7  -3  110.66    6.36
  -2   7  -3   95.44    6.28
   2   7   3  101.77    6.46
   2   7   3   83.39    6.18
   2   7   3   89.93    6.27
  -2   7  -3   92.62    6.08
   2   7   3   95.37    6.47
  -2  -7  -3  103.19    6.22
  -2  -7  -3  105.85    8.37
   2   7   3  104.50    7.22
  -2   7  -3  113.11    8.42
   2   7   3  109.95    8.81
   2   7   4  553.44   30.29
   2   7   4  594.03   30.10
  -2   7  -4  406.15   29.89
  -2   7  -4  585.91   30.26
  -2   7  -4  520.15   30.04
   2   7   4  491.32   30.11
  -2  -7  -4  515.26   30.03
  -2   7  -4  502.43   29.87
   2   7   5  695.92   39.46
  -2   7  -5  760.26   39.61
  -2  -7  -5  706.23   39.39
  -2   7  -5  551.44   39.24
   2   7   5  538.75   39.15
   2  -7   5  740.66   39.56
   2   7   5  772.34   39.62
  -2  -7  -5  769.59   39.75
  -2   7  -5  711.74   39.44
   2   7   6  118.12    7.66
  -2  -7  -6  124.63    7.60
   2  -7   6  130.65    7.70
   2   7   6   89.42    7.15
  -2   7  -6   96.74    7.32
  -2   7  -6  134.72    7.63
  -2  -7  -6  135.48    7.85
  -2  -7  -7  327.20   22.50
   2   7   7  298.79   22.15
  -2   7  -7  347.68   22.44
   2  -7   7  470.70   22.87
   2   7   7  432.34   22.75
  -2  -7  -7  455.79   22.76
   2  -7   7  431.79   22.77
   2  -7   8   18.19    2.38
  -2   7  -8   18.61    2.70
  -2   7  -8   17.62    2.28
   2   7   8   19.19    2.84
  -2  -7  -8   20.87    2.67
   2  -7   8   20.89    2.34
  -2  -7  -9  190.84   10.23
  -2   7  -9  181.57   10.26
   2  -7   9  169.55   10.11
   2   7   9  184.58   10.28
  -2   7 -10    3.93    1.57
  -2   7 -10    3.94    1.21
   2   7  10    5.49    1.74
   2  -7  10    5.57    1.36
   2   7  11   39.16    2.71
  -2  -7 -11   39.73    2.84
  -2   7 -11   39.40    2.91
   2  -8 -11   10.86    1.29
   2   8 -11   10.73    1.44
  -2   8  11   10.80    1.18
   2  -8 -10  344.29   20.20
   2   8 -10  338.70   20.09
  -2   8  10  339.87   20.16
  -2  -8  10  340.85   20.15
   2  -8  -9    7.87    1.80
   2   8  -9    7.53    1.95
   2   8  -9    7.66    1.65
  -2  -8   9    8.18    1.86
  -2  -8   8  317.23   16.92
   2   8  -8  297.50   16.74
   2  -8  -8  299.01   16.75
   2   8  -8  288.09   16.96
   2   8  -8  304.25   16.92
   2   8  -7   41.84    3.50
   2   8  -7   36.23    3.33
   2   8  -7   34.78    3.14
   2  -8  -6    0.71    2.14
   2   8  -6   -0.16    1.77
   2   8  -6    1.25    1.56
   2   8  -6   -0.08    1.58
   2   8  -6    0.53    1.68
   2   8  -5    3.02    1.56
   2  -8  -5    3.73    2.06
   2   8  -5    3.38    1.48
   2  -8  -5    3.52    1.93
   2   8  -5    2.29    1.90
   2   8  -4   33.68    3.06
   2  -8  -4   32.45    3.01
   2   8  -4   26.25    2.65
   2   8  -4   29.12    2.85
   2   8  -4   26.84    2.43
  -2   8   4   24.64    4.23
   2  -8  -4   28.97    2.57
   2   8  -3  204.69   12.11
   2   8  -3  187.30   12.11
   2  -8  -3  189.28   12.04
   2  -8  -3  213.36   12.50
   2  -8  -3  199.79   12.22
   2   8  -3  218.81   13.56
  -2   8   2  239.38   14.25
   2   8  -2  229.81   14.31
   2  -8  -2  226.55   14.25
   2   8  -2  263.74   14.42
   2  -8  -2  248.21   16.60
   2   8  -2  201.19   15.21
  -2   8   2  264.13   16.97
   2   8  -2  266.74   15.98
   2  -8  -2  239.90   14.39
   2  -8  -1  141.61    8.57
   2  -8  -1  121.27    8.27
  -2   8   1  134.36    8.19
   2   8  -1  130.39    8.31
   2   8  -1  129.79    8.30
  -2   8   1  140.85    8.34
   2   8  -1  135.28    8.42
   2  -8  -1  135.08    8.22
  -2   8   1  155.19   10.34
   2   8  -1  148.17   10.06
   2   8  -1  114.53    8.91
  -2   8   1  149.71   10.77
   2  -8   0   42.85    3.17
  -2   8   0   41.52    3.14
  -2  -8   0   39.11    4.52
   2   8   0   36.26    3.56
   2   8   0   47.24    4.86
  -2   8   0   48.75    4.88
  -2   8   0   44.62    3.45
   2   8   0   45.93    3.62
   2   8   0   47.11    3.37
  -2  -8   0   42.13    3.03
   2  -8   0   45.48    3.20
   2  -8   0   48.41    3.64
   2   8   1   14.11    2.11
   2   8   1   18.43    1.87
  -2   8  -1   15.34    1.84
   2   8   1   16.45    2.01
   2   8   1   12.58    2.05
   2   8   1   21.90    3.65
  -2   8  -1   23.48    3.53
   2   8   1   13.35    1.94
  -2  -8  -1   20.35    3.27
   2   8   1   10.78    2.16
   2   8   1   12.07    1.84
  -2   8  -1   14.93    2.10
   2  -8   1   18.49    1.81
  -2  -8  -1   15.53    1.59
   2  -8   1   11.17    1.97
   2   8   2  469.08   27.21
   2   8   2  431.60   26.98
   2   8   2  436.67   26.97
  -2   8  -2  516.91   29.65
   2   8   2  503.46   29.87
  -2  -8  -2  497.04   29.47
   2   8   2  532.06   27.09
  -2   8  -2  474.51   27.04
  -2   8  -2  468.88   27.01
   2  -8   2  461.19   27.07
  -2  -8  -2  464.65   26.90
   2  -8   2  471.58   27.02
   2   8   3    1.60    1.72
   2   8   3    1.87    1.79
  -2   8  -3    0.81    1.01
   2   8   3    1.32    1.35
  -2   8  -3    1.64    1.62
  -2   8  -3    2.20    1.58
  -2   8  -3    3.26    1.27
   2   8   3    2.63    1.92
  -2   8  -3    1.70    1.11
   2   8   4  709.14   39.19
   2   8   4  748.94   38.95
  -2   8  -4  766.15   39.12
  -2   8  -4  652.44   38.86
   2   8   4  649.30   38.96
  -2  -8  -4  689.17   38.91
  -2   8  -4  669.75   38.76
   2   8   5   39.83    3.36
  -2   8  -5   35.26    2.84
  -2  -8  -5   35.65    3.40
  -2   8  -5   35.94    3.09
   2   8   5   25.21    2.62
  -2   8  -5   23.94    2.64
   2  -8   5   32.05    2.95
   2   8   5   33.00    3.22
  -2  -8  -5   35.56    3.04
  -2   8  -5   32.58    2.55
  -2   8  -6  238.22   17.05
   2   8   6  216.61   16.91
   2  -8   6  318.72   17.47
  -2   8  -6  335.58   17.54
   2   8   6  304.16   17.42
  -2  -8  -6  311.36   17.33
  -2   8  -6  319.66   17.35
  -2  -8  -6  336.37   17.67
  -2  -8  -7   74.86    6.24
   2   8   7  102.95    6.50
   2  -8   7   98.56    6.41
  -2   8  -7  101.65    6.52
  -2  -8  -7   98.48    6.45
  -2   8  -7   83.68    6.05
   2   8   7   75.07    5.81
   2  -8   7  114.75    6.53
  -2  -8  -8    7.53    1.83
  -2   8  -8   11.81    1.82
  -2  -8  -8   15.06    2.32
   2  -8   8   14.90    2.07
   2   8   8   10.68    2.40
   2  -8   8   10.61    1.93
   2   8   9    4.15    1.89
   2  -8   9    5.19    1.51
  -2   8  -9    3.87    1.27
  -2   8 -10   23.46    2.03
   2   8  10   26.82    2.43
  -2   8 -10   28.41    2.45
   2  -8  10   34.16    2.47
  -2  -8 -10   33.40    2.46
   2   9 -11    6.19    0.93
   2  -9 -11    6.19    0.90
   2   9 -10   36.71    2.72
   2   9 -10   38.29    2.88
  -2  -9  10   37.06    2.82
  -2   9  10   37.97    2.83
   2  -9 -10   35.71    2.87
   2   9  -9   89.62    5.56
  -2  -9   9   94.05    5.74
  -2   9   9   86.46    5.60
   2  -9  -9   84.87    5.59
   2  -9  -8   -0.46    1.57
   2   9  -8    0.79    1.54
   2   9  -8    0.24    1.62
   2   9  -8    0.27    1.77
  -2   9   8    0.21    1.53
  -2  -9   8    0.74    1.75
   2   9  -7   28.52    2.90
   2   9  -7   26.14    2.89
   2  -9  -7   27.91    3.23
   2  -9  -6    0.19    1.84
   2   9  -6    0.24    1.56
   2   9  -6   -0.37    1.76
   2   9  -6    0.53    1.48
   2   9  -5   33.67    3.11
   2   9  -5   45.66    3.60
   2   9  -5   34.09    2.99
   2  -9  -5   41.13    3.28
   2  -9  -5   34.31    3.51
   2   9  -4   66.00    4.83
   2  -9  -4   69.46    4.78
   2   9  -4   59.11    4.62
  -2   9   4   61.80    4.42
   2  -9  -4   72.08    5.14
   2  -9  -4   58.51    4.44
   2   9  -4   55.20    4.43
   2  -9  -3  224.58   13.06
   2   9  -3  212.65   12.92
  -2   9   3  195.55   12.82
   2   9  -3  206.87   12.93
  -2  -9   3  219.51   12.98
   2  -9  -3  234.31   13.37
   2  -9  -3  202.20   12.84
   2   9  -2  526.38   30.11
   2  -9  -2  500.60   29.96
  -2   9   2  512.71   29.85
   2   9  -2  513.43   29.94
   2   9  -2  458.73   29.89
   2   9  -2  601.16   32.14
   2  -9  -2  528.79   29.88
  -2   9   1   52.95    3.59
   2  -9  -1   43.63    3.40
  -2  -9   1   43.73    3.31
  -2   9   1   38.49    3.25
   2   9  -1   41.35    3.40
   2   9  -1   51.48    3.78
   2   9  -1   49.82    5.14
   2  -9  -1   40.94    3.30
   2  -9  -1   57.76    4.03
   2  -9   0  311.26   18.95
   2   9   0  352.58   21.32
  -2  -9   0  351.87   20.95
   2   9   0  303.81   18.71
  -2   9   0  311.28   18.59
   2   9   0  310.24   18.73
  -2   9   0  325.99   18.83
  -2  -9   0  317.85   18.57
   2  -9   0  328.21   18.73
   2  -9   0  294.86   18.64
  -2  -9   0  321.92   18.77
  -2   9  -1   95.95    6.89
  -2   9  -1  111.05    6.98
   2   9   1  107.09    7.05
  -2   9  -1  115.27    7.24
   2   9   1  116.24    7.27
   2  -9   1  114.19    7.28
   2  -9   1  105.86    6.99
  -2  -9  -1  112.71    6.89
   2   9   1  122.55    7.41
   2   9   2  102.45    6.08
  -2   9  -2   73.65    5.83
  -2   9  -2   94.91    6.00
   2   9   2   89.39    6.00
   2   9   2   85.98    6.15
   2  -9   2   95.78    6.15
   2  -9   2   89.28    5.97
  -2  -9  -2   87.94    5.84
   2   9   2  103.25    6.37
   2   9   3  440.49   23.92
  -2  -9  -3  398.90   23.80
   2   9   3  445.15   23.62
  -2   9  -3  318.87   23.40
  -2   9  -3  411.23   23.59
   2   9   3  403.27   23.58
   2   9   3  396.26   23.52
  -2   9  -3  390.50   23.41
   2  -9   3  397.53   23.52
  -2  -9  -3  405.85   23.48
  -2   9  -3  402.93   23.44
   2   9   4   37.75    3.19
  -2   9  -4   33.05    2.76
  -2  -9  -4   31.73    3.44
   2   9   4   35.51    2.90
  -2   9  -4   27.29    2.93
  -2  -9  -4   30.43    2.80
  -2   9  -4   33.37    2.72
   2   9   4   40.23    3.52
  -2   9  -5   10.70    1.51
  -2   9  -5   10.41    2.02
  -2   9  -5    7.20    1.61
   2   9   5    6.70    2.18
   2   9   5    6.82    1.56
  -2  -9  -6    6.93    2.33
  -2   9  -6    4.13    1.53
  -2   9  -6    7.28    2.02
   2  -9   6    6.18    1.89
   2   9   6    4.11    1.39
   2   9   6    5.15    2.05
   2  -9   7  150.28    9.02
  -2  -9  -7  102.22    8.73
  -2   9  -7  168.96    9.07
   2   9   7  145.75    8.92
   2   9   7  114.18    8.39
   2  -9   7  175.46    9.11
   2  -9   8   25.96    2.51
   2  -9   8   23.15    2.44
  -2  -9  -8   25.22    2.44
  -2   9  -8   24.92    2.66
   2   9   8   22.84    2.60
  -2   9  -9    3.16    1.03
   2   9   9    8.92    1.83
   2  -9   9    9.70    1.57
  -2   9  -9    6.61    1.70
  -2  -9  -9    9.21    1.61
   2   9  10  208.76   12.76
  -2  -9 -10  218.35   12.87
   2  -9  10  225.71   12.87
   2 -10 -10   16.71    1.63
  -2 -10  10   15.93    1.53
  -2  10  10   13.53    1.42
   2  10 -10   11.70    1.38
   2  10  -9    7.79    1.45
   2 -10  -9    3.29    1.32
   2  10  -9    8.97    1.51
   2 -10  -9    8.03    1.61
  -2 -10   9    9.70    1.66
   2  10  -8   38.85    3.22
   2  10  -8   32.54    3.07
   2 -10  -8   31.03    3.16
   2  10  -8   47.04    3.53
  -2  10   8   40.04    3.23
  -2 -10   8   44.27    3.43
   2  10  -7   20.08    2.30
   2  10  -7   21.63    2.61
   2  10  -7   23.56    2.54
   2 -10  -7   23.26    2.90
   2 -10  -6 1241.07   68.83
  -2  10   6 1309.46   68.60
   2 -10  -6 1331.57   68.66
   2  10  -6 1185.31   68.60
   2  10  -6 1314.38   68.86
   2 -10  -5   64.58    5.47
  -2  10   5   84.37    5.28
   2  10  -5   78.17    5.52
   2 -10  -5   82.23    5.34
   2  10  -5   81.30    5.37
   2  10  -5   69.74    5.49
  -2  10   4  120.99    7.70
   2  10  -4  115.03    7.86
   2 -10  -4  115.57    7.72
   2 -10  -4  118.99    8.11
   2  10  -4  121.03    7.83
   2 -10  -4  117.84    7.97
  -2  10   3    4.04    1.51
   2 -10  -3    4.30    1.69
   2  10  -3    5.63    1.79
   2 -10  -3    3.95    1.50
   2 -10  -3    5.94    2.36
  -2 -10   3    4.66    1.88
   2  10  -3    2.39    2.06
   2  10  -3    1.29    1.50
   2 -10  -2   16.38    2.22
   2  10  -2   18.93    2.33
   2  10  -2   16.18    2.68
   2 -10  -2   17.08    2.73
   2 -10  -2   20.51    2.13
  -2  10   2   21.32    2.08
  -2  10   1    1.08    1.21
   2 -10  -1    0.81    1.38
   2  10  -1    1.56    1.52
   2  10  -1    0.31    1.85
   2 -10  -1    0.43    1.87
   2 -10  -1    2.00    1.31
  -2  10   1    0.95    1.75
   2 -10   0   98.78    6.41
  -2 -10   0   96.64    6.53
   2  10   0   99.55    6.54
   2  10   0   97.84    6.76
   2 -10   0   99.28    6.82
  -2 -10   0  101.59    6.35
   2 -10   0   99.89    6.47
   2  10   0   94.43    6.53
  -2  10   0  102.66    6.65
  -2 -10  -1  542.10   32.15
  -2  10  -1  541.58   31.96
   2  10   1  544.32   32.01
   2  10   1  545.18   32.31
   2 -10   1  550.28   32.23
  -2 -10  -1  563.25   31.92
   2 -10   1  555.88   32.05
   2  10   1  525.11   32.02
  -2 -10  -2   31.93    3.07
   2  10   2   34.53    3.35
  -2  10  -2   33.82    2.90
  -2  10  -2   24.78    2.57
   2 -10   2   34.80    3.08
   2 -10   2   35.19    2.86
  -2 -10  -2   33.31    2.70
   2  10   2   28.89    2.91
   2  10   3   25.81    3.04
   2  10   3   23.08    2.62
   2  10   3   24.62    2.50
  -2 -10  -3   24.58    2.93
  -2  10  -3   21.69    2.53
   2 -10   3   23.73    2.52
  -2  10  -3   19.91    2.27
  -2 -10  -3   21.06    2.29
  -2  10  -3   21.56    2.19
   2  10   4   65.99    5.03
   2  10   4   63.37    4.75
  -2  10  -4   56.85    4.36
  -2 -10  -4   64.75    5.03
   2  10   4   65.62    4.55
  -2  10  -4   50.78    4.45
  -2 -10  -4   68.61    4.61
  -2  10  -4   69.52    4.44
  -2  10  -5    6.09    1.55
   2  10   5    1.75    1.25
  -2 -10  -5    5.69    2.49
  -2  10  -5    2.65    1.70
   2  10   5    5.46    1.98
  -2 -10  -5    4.75    1.67
  -2  10  -5    1.93    1.19
  -2 -10  -6   79.69    4.95
   2  10   6   72.47    5.02
  -2  10  -6   58.74    4.83
   2  10   6   54.37    4.50
   2 -10   6   69.99    5.01
  -2 -10  -6   81.32    5.48
  -2 -10  -7   16.57    2.57
   2 -10   7   16.45    2.24
  -2  10  -7   19.17    2.29
   2  10   7   19.19    2.35
  -2 -10  -7   18.92    2.19
   2  10   7   10.36    1.63
   2 -10   7   19.83    2.31
  -2 -10  -8   11.72    2.01
   2 -10   8   16.14    2.00
  -2  10  -8   17.52    2.16
   2 -10   8   19.55    2.11
  -2 -10  -8   18.33    2.11
   2  10   8   15.82    2.15
   2  10   9   19.73    1.90
  -2  10  -9   22.07    2.00
  -2 -10  -9   25.07    1.95
   2 -10   9   25.16    1.99
  -2  10 -10   82.85    5.40
  -2 -10 -10   89.17    5.49
   2 -10  10   92.58    5.43
   2 -11 -10    9.79    1.30
   2  11  -9   29.29    2.52
   2  11  -9   44.43    2.79
  -2 -11   9   44.59    2.99
  -2  11   9   48.43    2.89
   2 -11  -9   28.53    2.66
   2  11  -8   15.07    2.06
   2 -11  -8   13.43    1.96
   2  11  -8   12.61    1.82
  -2  11   8   11.32    1.87
  -2 -11   8   14.71    2.00
   2 -11  -7   18.56    2.59
   2 -11  -7   21.24    2.42
   2  11  -7   21.73    2.54
   2  11  -7   21.39    2.39
  -2  11   6   19.89    2.30
   2  11  -6   18.09    2.80
   2 -11  -6   20.15    2.38
   2  11  -6   16.93    2.45
   2  11  -6   20.14    2.34
  -2  11   5   48.60    3.60
   2  11  -5   46.84    3.96
   2 -11  -5   46.77    3.74
   2 -11  -5   40.20    4.00
   2  11  -5   52.74    3.81
  -2  11   4  139.52    8.95
   2  11  -4  138.84    9.20
   2 -11  -4  146.51    9.09
   2 -11  -4  134.44    9.43
   2  11  -4  152.70    9.16
   2 -11  -4  130.09    9.22
   2 -11  -3   47.52    3.83
  -2  11   3   37.66    3.41
   2  11  -3   41.47    3.80
   2 -11  -3   44.31    3.58
  -2 -11   3   38.12    3.71
   2  11  -3   48.82    3.71
   2  11  -3   52.10    4.19
  -2  11   2  396.62   23.91
   2  11  -2  404.40   24.05
   2  11  -2  393.16   24.26
   2 -11  -2  377.50   24.35
  -2 -11   2  418.52   24.23
   2 -11  -2  410.60   24.02
   2 -11  -2  417.17   23.99
   2  11  -1    9.29    1.97
   2  11  -1    5.33    2.22
   2 -11  -1    7.78    2.36
   2 -11  -1    7.25    1.79
   2 -11  -1    6.22    1.61
   2  11   0  516.14   31.26
   2  11   0  548.46   31.50
   2 -11   0  556.29   31.60
  -2 -11   0  547.05   31.12
   2 -11   0  541.53   31.27
   2 -11   0  505.28   31.14
  -2 -11   0  520.19   31.28
   2  11   1  148.14   10.22
   2  11   1  158.92    9.90
  -2  11  -1  158.80    9.87
   2  11   1  145.77    9.92
   2 -11   1  150.72   10.13
   2 -11   1  170.10    9.98
  -2 -11  -1  171.12    9.82
  -2 -11  -1  155.81   10.04
  -2 -11  -2   10.69    2.30
   2  11   2    9.78    1.78
  -2  11  -2   10.83    1.99
   2  11   2   11.06    2.62
  -2 -11  -2    8.36    1.55
   2 -11   2    9.10    2.09
   2  11   2    8.65    1.98
   2  11   3  169.28   11.01
   2 -11   3  159.80   10.94
  -2 -11  -3  188.34   10.97
  -2  11  -3  185.28   10.93
  -2 -11  -3  179.35   11.31
   2  11   4    8.54    1.74
  -2 -11  -4    8.58    2.37
  -2 -11  -4    6.96    2.59
  -2  11  -4    7.69    1.64
  -2 -11  -4    7.08    1.71
   2  11   4   10.12    2.06
  -2  11  -4    8.84    1.54
  -2  11  -5  210.31   11.81
  -2 -11  -5  208.17   12.42
   2 -11   5  221.29   12.14
   2  11   5  155.93   11.67
  -2 -11  -5  163.26   12.21
  -2  11  -5  148.80   11.70
  -2 -11  -5  218.53   11.97
  -2  11  -5  223.85   11.74
   2  11   5  200.94   11.94
  -2 -11  -6    2.48    1.85
  -2 -11  -6    3.33    1.58
   2  11   6    4.10    1.79
  -2  11  -6    3.62    1.53
   2  11   6    2.96    1.24
   2 -11   7  122.96    6.95
  -2  11  -7   80.69    6.56
   2  11   7  103.66    6.68
   2 -11   7   95.18    6.80
  -2 -11  -7  114.41    6.76
  -2 -11  -7  114.53    7.07
  -2  11  -8   16.21    1.83
   2  11   8   17.62    1.89
  -2 -11  -8   17.80    1.88
   2 -11   8   20.99    2.04
   2 -11   8   17.20    1.92
  -2 -11  -9  170.20    9.95
  -2  11  -9  158.87    9.85
   2 -11   9  171.10   10.00
  -2 -12   9   20.40    1.69
  -2  12   9   20.24    1.63
   2  12  -9   20.81    1.49
  -2 -12   8    1.57    1.18
   2 -12  -8    1.77    1.43
   2 -12  -8    1.26    1.32
  -2  12   8    1.59    1.20
  -2 -12   8    2.60    1.32
   2  12  -8    3.03    1.15
   2  12  -7   14.08    2.02
   2  12  -7   19.07    2.07
   2 -12  -7   16.64    2.41
   2 -12  -7   17.74    2.10
  -2 -12   7   14.55    2.19
  -2  12   6   68.67    4.56
   2  12  -6   73.89    4.69
   2 -12  -6   68.63    4.68
   2  12  -6   63.32    4.69
   2 -12  -5    8.49    2.30
   2  12  -5   10.66    2.44
   2  12  -5   10.29    1.98
   2 -12  -5    9.42    2.52
  -2  12   5   12.23    1.91
   2 -12  -5   11.31    2.03
   2 -12  -4    6.48    2.24
   2  12  -4    3.20    2.10
   2  12  -4    7.33    1.84
   2 -12  -4    5.82    2.60
  -2  12   4    4.49    1.62
   2 -12  -4    4.46    1.77
   2 -12  -3  280.87   18.34
   2 -12  -3  316.10   18.30
   2  12  -3  294.29   18.36
   2  12  -3  312.73   18.63
  -2 -12   3  272.06   18.24
   2  12  -3  329.77   18.37
  -2  12   3  313.43   18.19
   2 -12  -2    1.65    1.69
   2  12  -2    1.31    1.79
   2  12  -2    0.78    2.23
   2 -12  -2    0.32    2.34
  -2 -12   2    0.84    2.08
   2  12  -2    0.56    1.79
   2 -12  -2    0.60    1.60
   2  12  -1  288.94   18.04
   2  12  -1  306.96   18.34
   2 -12  -1  302.10   18.36
  -2 -12   1  297.29   18.40
   2 -12  -1  313.03   18.03
   2 -12  -1  287.21   17.94
   2  12   0  294.49   17.63
   2  12   0  291.50   17.88
   2 -12   0  297.79   17.95
  -2 -12   0  296.44   18.09
  -2 -12   0  295.00   17.41
   2 -12   0  302.17   17.63
  -2 -12   0  285.65   17.60
   2 -12   0  278.35   17.43
  -2  12  -1   31.11    2.77
   2  12   1   26.82    2.73
   2  12   1   28.90    3.13
   2 -12   1   32.68    3.18
  -2 -12  -1   29.44    3.54
  -2 -12  -1   28.03    2.55
   2 -12   1   27.89    2.81
  -2 -12  -1   26.79    2.90
   2  12   2   43.91    3.31
  -2 -12  -2   44.81    3.33
  -2 -12  -2   39.94    3.69
  -2 -12  -2   37.80    4.30
   2 -12   2   37.54    3.57
   2  12   2   39.38    3.61
   2  12   2   36.70    3.49
   2 -12   3  167.19   11.22
  -2 -12  -3  188.83   11.59
  -2 -12  -3  188.71   11.21
  -2  12  -3  186.55   11.16
   2  12   3  173.03   11.25
   2 -12   4  167.92   10.39
  -2 -12  -4  163.85   10.89
  -2 -12  -4  165.33   10.64
  -2 -12  -4  165.99   10.25
   2  12   4  152.35   10.25
  -2  12  -4  169.09   10.16
   2 -12   5   17.87    2.28
  -2 -12  -5   17.95    2.70
  -2 -12  -5   10.52    2.50
  -2 -12  -5   19.45    2.10
  -2  12  -5   16.01    1.75
   2  12   5   14.36    2.19
  -2 -12  -6    0.46    1.74
   2 -12   6    2.26    1.61
  -2 -12  -6    2.65    1.33
   2  12   6    2.48    1.58
  -2  12  -6    3.04    1.25
   2 -12   7    8.70    1.60
  -2 -12  -7    6.71    1.43
   2  12   7    7.36    1.48
  -2  12  -7    4.16    1.22
  -2  12  -8   29.14    2.51
  -2 -12  -8   38.40    2.82
   2 -12   8   46.10    2.85
  -2 -12  -8   42.73    2.77
   2 -12   8   35.60    2.77
   2 -12   9    1.76    1.27
  -2 -13   8   13.43    1.54
   2 -13  -8   14.77    1.75
   2  13  -8   19.74    1.55
   2 -13  -8   18.72    1.72
  -2 -13   8   17.53    1.76
   2 -13  -7    6.62    1.48
  -2 -13   7    4.84    1.47
   2  13  -7    8.05    1.37
   2  13  -7    5.14    1.40
   2  13  -6    1.56    1.42
   2 -13  -6    1.74    1.82
   2 -13  -6    2.72    1.61
   2 -13  -6    0.41    1.63
  -2  13   6    0.69    1.34
   2  13  -6    1.51    1.41
   2 -13  -5   91.93    6.53
   2  13  -5   90.89    6.33
   2  13  -5  104.02    6.64
   2 -13  -5  105.96    6.41
  -2  13   5  100.88    6.26
   2  13  -5  111.53    6.43
   2  13  -4   25.08    2.88
   2 -13  -4   21.01    2.44
   2 -13  -4   20.50    3.12
   2 -13  -4   16.78    2.58
   2  13  -4   20.49    2.49
   2 -13  -3    8.12    2.10
   2  13  -3    4.97    2.14
   2 -13  -3    7.51    1.95
  -2 -13   3    3.74    1.91
   2  13  -3    6.29    1.89
   2  13  -3    4.93    2.49
   2  13  -2  632.77   37.35
   2  13  -2  645.12   37.20
   2 -13  -2  662.49   37.12
   2 -13  -2  610.84   37.38
  -2 -13   2  598.39   37.25
   2  13  -2  676.70   37.21
   2 -13  -2  594.01   37.05
   2  13  -1   11.43    2.23
   2 -13  -1   10.45    1.97
  -2 -13   1   11.58    2.83
   2 -13  -1   11.64    2.72
   2  13  -1   12.26    2.73
   2 -13  -1   10.77    1.90
   2  13   0   25.65    2.64
   2 -13   0   22.90    2.54
   2 -13   0   22.86    3.08
  -2 -13   0   27.01    3.40
   2  13   0   24.63    2.97
   2 -13   0   17.88    2.13
  -2 -13   0   19.83    2.38
   2  13   1   38.34    3.24
  -2 -13  -1   34.85    4.02
   2 -13   1   33.66    3.62
   2  13   1   40.47    3.68
  -2 -13  -1   37.89    3.00
   2 -13   1   38.81    3.17
  -2 -13  -1   35.76    3.34
  -2 -13  -2   43.41    3.33
  -2 -13  -2   37.49    4.34
   2 -13   2   40.23    3.70
   2  13   2   42.00    3.70
  -2  13  -2   45.54    3.41
  -2 -13  -2   41.45    3.76
  -2 -13  -3    9.49    2.21
  -2 -13  -3    9.77    1.64
   2  13   3    8.27    1.97
   2 -13   3    7.12    1.84
  -2  13  -3   11.27    1.68
   2 -13   3    6.57    1.58
   2 -13   4   63.09    5.30
  -2 -13  -4   88.53    5.38
   2  13   4   77.57    5.39
  -2 -13  -4   69.62    5.95
  -2 -13  -4   83.86    5.78
  -2  13  -4   86.06    5.24
  -2 -13  -5  162.92    8.89
   2  13   5  135.43    8.78
   2 -13   5  169.52    9.08
  -2 -13  -5  156.11    9.24
   2 -13   6   13.13    2.04
  -2 -13  -6   11.67    1.94
   2  13   6   14.36    1.72
  -2 -13  -6   12.83    1.68
   2 -13   6   15.40    1.84
  -2 -13  -7  100.71    6.68
   2 -13   7   99.83    6.63
  -2 -13  -7  111.09    6.51
  -2 -13  -8  124.82    7.64
  -2 -13  -8  129.73    7.59
   2 -13   8  125.96    7.63
   2 -14  -8    4.04    1.35
  -2 -14   8    4.56    1.37
   2 -14  -8    3.78    1.13
  -2 -14   7   17.15    1.79
   2  14  -7   17.80    1.62
   2 -14  -7   16.60    1.74
   2  14  -6   75.72    5.07
   2 -14  -6   86.99    5.13
   2 -14  -6   78.66    5.26
   2  14  -6   92.64    5.10
  -2 -14   6   92.09    5.30
   2 -14  -5    4.80    1.81
   2 -14  -5    8.78    1.61
   2 -14  -5    3.22    1.90
   2  14  -5    5.71    1.53
   2  14  -5    8.54    1.57
   2  14  -4    6.97    2.05
   2 -14  -4    8.66    1.77
   2 -14  -4    5.71    2.36
   2 -14  -4    6.69    1.97
   2  14  -4    9.02    1.70
   2  14  -3   21.30    2.78
   2 -14  -3   25.89    2.50
   2 -14  -3   20.85    2.60
   2  14  -3   23.69    2.55
   2 -14  -2    7.13    1.78
   2  14  -2    8.06    2.15
   2 -14  -2    8.89    1.83
  -2 -14   2    5.68    2.11
   2 -14  -2    7.21    2.40
   2  14  -2    6.35    1.69
   2  14  -2    8.76    2.50
   2 -14  -1    1.77    1.48
   2  14  -1    3.32    1.93
   2 -14  -1    1.57    1.55
   2 -14  -1    0.49    2.16
  -2 -14   1    1.84    2.33
   2  14  -1    1.23    1.58
   2  14  -1    5.74    2.45
   2 -14   0    3.37    2.11
  -2 -14   0    3.38    2.52
   2 -14   0    3.22    1.59
   2  14   0    4.30    2.20
   2  14   0    4.14    1.70
   2  14   1    2.23    1.57
   2 -14   1    0.35    2.05
  -2 -14  -1    1.86    2.49
   2  14   1    5.31    2.15
  -2 -14  -1    0.91    1.60
  -2 -14  -2  120.05    7.55
  -2 -14  -2  122.03    8.34
   2 -14   2  119.57    7.86
   2  14   2  121.99    7.82
  -2  14  -2  121.57    7.63
  -2 -14  -2  113.77    7.84
  -2  14  -3  116.07    6.36
  -2 -14  -3   97.03    6.62
  -2 -14  -3  104.96    6.30
  -2  14  -4   15.15    1.52
   2 -14   4    9.04    1.53
  -2 -14  -4    9.03    2.55
  -2 -14  -4   11.64    1.63
  -2 -14  -4   10.44    2.16
   2 -14   5    2.27    1.46
   2 -14   5    2.58    1.26
  -2 -14  -5    1.03    1.71
  -2 -14  -5    3.57    1.16
  -2 -14  -5    2.18    1.61
   2 -14   6   39.92    2.50
   2 -14   6   32.16    2.51
  -2 -14  -6   32.49    2.66
   2 -14   7   63.22    4.28
   2 -14   7   76.36    4.30
  -2 -14  -7   67.27    4.34
  -2 -14  -7   61.96    4.10
  -2 -15   7   80.29    4.93
   2 -15  -7   74.29    4.84
   2 -15  -6   54.58    3.62
   2 -15  -6   61.17    3.53
   2  15  -6   54.40    3.38
   2  15  -6   63.35    3.47
   2 -15  -5   31.61    2.75
   2 -15  -5   30.12    2.87
   2 -15  -5   35.24    2.64
   2  15  -5   32.87    2.56
   2  15  -5   32.87    2.57
   2 -15  -4   13.70    1.92
   2 -15  -4   17.50    1.93
   2 -15  -4   15.86    2.30
   2  15  -4   14.09    1.80
   2  15  -4   19.70    1.94
   2  15  -3   14.34    2.22
   2 -15  -3   17.48    1.94
   2 -15  -3   11.94    1.88
   2  15  -3   16.56    1.99
   2  15  -2   58.10    4.25
   2 -15  -2   56.98    4.06
  -2 -15   2   46.01    4.26
   2 -15  -2   55.90    4.52
   2 -15  -2   51.63    4.02
   2 -15  -1   49.54    3.80
   2  15  -1   52.22    4.04
   2 -15  -1   61.57    4.12
  -2 -15   1   47.72    4.33
   2 -15  -1   49.77    4.43
   2  15  -1   57.92    4.44
   2  15  -1   63.69    4.16
  -2 -15   0   71.93    5.81
   2 -15   0   72.45    5.66
   2  15   0   87.97    5.55
   2  15   0   81.38    5.65
   2  15   0   80.72    5.34
  -2 -15  -1    1.17    2.19
   2 -15   1    0.15    1.88
   2  15   1    2.57    1.75
  -2 -15  -1   -0.17    1.35
  -2  15  -1    0.39    1.32
  -2 -15  -2   43.46    3.97
   2 -15   2   40.05    3.42
  -2  15  -2   47.36    3.24
  -2 -15  -2   39.53    3.34
  -2  15  -3  301.46   14.89
  -2 -15  -3  269.92   15.10
  -2 -15  -4    7.49    2.04
   2 -15   4    8.02    1.25
  -2 -15  -4   10.31    1.23
  -2 -15  -4    7.37    1.65
  -2 -15  -5   44.36    2.92
   2 -15   5   40.05    3.24
  -2 -15  -5   45.87    3.28
   2 -15   5   46.41    3.08
  -2 -15  -5   41.16    3.32
   2 -15   6    5.55    1.23
   2 -15   6    8.16    0.97
  -2 -15  -6    5.00    1.34
  -2 -16   6   28.04    2.15
   2 -16  -6   24.51    2.18
   2 -16  -5   28.28    2.27
   2  16  -5   34.61    2.23
   2 -16  -5   30.21    2.25
  -2 -16   5   33.75    2.35
   2 -16  -5   24.53    2.34
   2 -16  -4    0.78    1.12
   2  16  -4    0.42    1.00
   2 -16  -4    0.15    1.04
  -2 -16   4    0.21    1.10
   2 -16  -4    2.13    1.49
   2  16  -3   17.76    1.79
   2 -16  -3   15.10    1.70
   2 -16  -3   16.87    1.74
   2  16  -2    6.07    1.51
   2 -16  -2    6.53    1.37
   2  16  -2    5.86    1.42
  -2 -16   2    5.44    1.52
   2 -16  -2    3.65    1.86
   2 -16  -2    4.76    1.17
   2  16  -1    8.87    1.50
   2 -16  -1    5.68    1.80
  -2 -16   1    6.37    1.89
   2  16  -1   10.69    1.58
  -2 -16   0    0.54    1.82
   2 -16   0    2.53    1.71
   2  16   0    6.25    1.44
  -2  16   0    3.85    1.23
  -2 -16  -1  133.48    9.72
   2 -16   1  142.02    9.60
  -2 -16  -2    2.02    1.77
   2  16   2    4.10    1.23
  -2  16  -2    3.77    1.06
  -2 -16  -2    3.04    1.17
   2 -16   3    9.25    1.57
  -2 -16  -3   10.82    1.44
  -2 -16  -4   47.74    3.21
  -2 -16  -4   44.81    3.40
   2 -16   4   43.98    3.24
  -2 -16  -5   14.35    1.70
   2  17  -4   90.46    4.90
   2 -17  -4   64.06    5.00
  -2  17   3   53.48    3.26
   2  17  -3   54.77    3.30
  -2 -17   2   39.53    3.41
   2 -17  -2   47.76    3.81
  -2  17   2   77.34    3.74
   2  17  -2   77.72    3.78
   2 -17  -1   24.51    2.45
  -2 -17   1   22.05    2.30
  -2  17   1   34.50    2.23
   2  17  -1   31.73    2.28
   2 -17   0    5.49    1.44
  -2 -17   0    4.17    1.51
   2  17   0    9.39    1.27
  -2  17   0    8.73    1.10
   2 -17   1    2.80    1.13
  -2 -17  -1    2.84    1.37
  -2  17  -1    3.37    0.82
   2 -17   1    1.09    0.68
  -2 -17  -2    2.60    1.36
   2 -17   2    1.95    0.77
   2  17   2    1.63    0.87
   2 -17   3   23.62    1.97
   2  17   3   31.90    2.01
   3   0 -13   -0.55    1.43
   3   0 -12  267.83   16.30
   3   0 -12  285.89   16.41
   3   0 -11    1.08    1.46
   3   0 -11   -0.43    1.47
   3   0 -11   -0.65    1.49
   3   0 -10  189.40   12.61
   3   0 -10  221.43   12.77
   3   0 -10  205.80   12.66
   3   0  -9    1.93    1.70
   3   0  -9   -0.28    1.44
   3   0  -9    0.23    1.67
   3   0  -8  230.95   12.66
   3   0  -8  224.19   12.59
   3   0  -8  225.83   12.65
   3   0  -7   -0.14    1.22
   3   0  -7   -0.93    1.41
   3   0  -7   -1.35    1.23
   3   0  -7    0.06    1.40
   3   0  -6   53.53    3.49
   3   0  -6   37.89    3.95
  -3   0   6   52.41    5.46
   3   0  -6   46.85    3.37
   3   0  -6   48.90    3.47
  -3   0   5    0.19    1.97
   3   0  -5    0.30    1.07
   3   0  -5    0.24    0.97
   3   0  -5    0.59    1.09
   3   0  -4 2799.70  161.06
  -3   0   4 2795.10  162.03
  -3   0   3    0.87    1.67
   3   0  -3   -0.33    0.75
  -3   0   2  208.55   12.28
  -3   0   1   -0.11    0.89
  -3   0   0  232.19   13.94
  -3   0  -1    0.07    1.24
   3   0   1    1.57    1.53
   3   0   2 1405.20   81.45
  -3   0  -2 1398.09   81.47
   3   0   3    1.17    1.84
  -3   0  -3    1.41    1.91
  -3   0  -3   -1.36    2.33
   3   0   4   31.39    2.45
  -3   0  -4   32.31    2.58
  -3   0  -4   32.31    2.50
   3   0   4   33.30    2.52
   3   0   4   31.22    3.75
  -3   0  -4   32.88    3.97
  -3   0  -4   32.92    4.26
   3   0   5    0.21    1.71
  -3   0  -5    1.03    1.30
   3   0   5    0.05    1.15
  -3   0  -5    0.87    1.27
  -3   0  -6  307.95   17.45
   3   0   6  289.80   17.40
  -3   0  -6  278.10   17.30
  -3   0  -7    0.29    1.70
   3   0   7   -0.21    1.30
  -3   0  -7    0.75    1.42
  -3   0  -8  823.72   46.48
  -3   0  -8  771.96   46.26
  -3   0  -9   -0.08    1.72
  -3   0  -9    0.74    1.36
  -3   0 -10  158.22    9.91
  -3   0 -11    1.02    1.57
  -3   0 -11    0.44    1.21
   3  -1 -13   26.52    2.17
   3   1 -12  106.33    6.75
   3  -1 -12  107.85    6.65
   3  -1 -12  107.96    6.78
   3   1 -11  110.73    7.91
   3  -1 -11  127.21    7.97
   3   1 -11  128.57    8.06
   3  -1 -11  142.78    8.15
   3  -1 -10  137.07    8.19
   3   1 -10  124.22    8.07
   3  -1 -10  126.42    8.02
   3   1 -10  123.12    8.13
   3  -1 -10  113.07    8.00
   3  -1  -9    3.41    1.79
   3   1  -9    2.85    1.56
   3  -1  -9    3.49    1.54
   3   1  -9    4.32    1.80
   3  -1  -8  470.57   25.58
   3  -1  -8  455.58   25.50
   3   1  -8  455.35   25.51
   3  -1  -8  449.25   25.49
   3   1  -8  478.07   25.64
   3   1  -7   14.64    1.76
   3  -1  -7   13.93    1.73
   3  -1  -7   15.13    1.81
   3  -1  -7   13.02    1.84
   3   1  -7   12.10    1.85
   3  -1  -7   11.38    1.68
   3   1  -6  614.90   31.20
   3  -1  -6  439.68   31.96
  -3  -1   6  626.53   33.74
  -3   1   6  591.69   33.72
   3   1  -6  436.39   31.63
   3  -1  -6  553.11   31.03
   3   1  -6  544.26   31.03
   3   1  -6  593.13   31.11
   3  -1  -6  578.68   31.08
   3  -1  -6  406.26   30.86
   3  -1  -6  546.91   31.06
   3   1  -6  577.85   31.13
   3   1  -5  346.20   21.07
   3  -1  -5  352.17   21.08
   3  -1  -5  288.51   21.75
  -3  -1   5  406.94   23.08
  -3   1   5  386.82   23.13
   3   1  -5  284.78   21.45
   3   1  -5  375.54   21.15
   3  -1  -5  359.73   21.11
   3   1  -5  415.22   21.22
   3  -1  -5  367.81   21.10
   3   1  -5  381.39   21.12
   3  -1  -4   95.73    6.55
  -3  -1   4   95.96    7.20
  -3   1   4   97.03    7.43
   3   1  -4   99.28    6.20
  -3   1   3  980.34   42.53
   3  -1  -3  976.38   42.47
  -3  -1   3  950.22   43.00
  -3   1   3  956.81   43.30
   3  -1  -2  642.44   36.26
  -3  -1   2  612.62   36.39
  -3   1   2  608.78   36.27
  -3  -1   1   53.56    3.41
  -3   1   1   53.60    3.88
  -3  -1   0   91.67    6.14
  -3   1   0  102.57    6.46
  -3  -1   0   91.78    5.78
  -3   1  -1    2.77    1.54
  -3  -1  -1    0.88    1.12
  -3  -1  -1    2.33    1.68
   3  -1   1    2.57    1.75
   3   1   1    2.34    1.22
  -3  -1  -2  172.25   11.81
   3   1   2  199.05   11.50
  -3   1  -2  184.90   11.79
  -3  -1  -2  164.45   11.35
   3  -1   2  186.10   11.72
  -3  -1  -3  440.12   27.06
   3  -1   3  440.67   26.76
   3   1   3  448.38   26.55
  -3   1  -3  438.25   26.91
  -3  -1  -3  423.57   26.57
   3  -1   4 1204.82   71.40
  -3  -1  -4 1237.88   71.41
   3   1   4 1210.81   71.38
  -3   1  -4 1251.26   71.46
  -3   1  -4 1232.44   71.42
   3  -1   4 1269.17   71.45
   3  -1   4 1270.16   73.04
   3   1   4 1256.16   72.81
  -3  -1  -4 1278.62   73.56
  -3   1  -4 1279.76   73.42
  -3  -1  -4 1252.36   73.02
   3  -1   5   12.25    1.59
   3   1   5    9.53    1.43
   3  -1   5   10.70    2.70
   3   1   5   10.27    2.58
  -3   1  -5   13.96    3.15
  -3  -1  -5   11.83    1.61
  -3   1  -5    9.31    1.62
   3  -1   5    9.76    1.55
  -3   1  -5    9.50    1.64
  -3  -1  -5   11.66    1.47
  -3   1  -6  226.04   13.79
  -3  -1  -6  215.18   13.63
  -3  -1  -6  231.80   13.79
   3   1   6  228.83   13.77
  -3   1  -6  236.22   13.88
   3  -1   6  235.49   13.84
   3  -1   6  226.63   13.78
  -3  -1  -7   39.88    3.19
  -3   1  -7   40.54    3.35
   3  -1   7   43.51    3.29
  -3   1  -7   35.76    3.14
  -3  -1  -7   30.80    2.89
  -3  -1  -8   14.26    2.08
  -3   1  -8   13.86    2.34
   3  -1   8   15.84    2.16
  -3   1  -8   16.87    2.23
  -3  -1  -8   16.57    1.93
  -3   1  -9   28.49    2.69
  -3   1  -9   24.67    2.92
  -3  -1  -9   28.31    2.78
  -3   1 -10   23.28    2.22
  -3   1 -10   19.81    2.43
  -3  -1 -10   22.28    2.38
  -3   1 -11   61.49    4.32
  -3  -1 -11   60.54    4.21
  -3  -1 -11   64.11    4.41
  -3   1 -11   69.11    4.47
   3   2 -12    2.38    1.25
   3  -2 -12    3.27    1.30
   3   2 -12    1.27    1.20
   3  -2 -11   73.98    5.10
   3   2 -11   73.78    5.28
   3   2 -11   79.40    5.31
   3  -2 -11   79.00    5.29
   3   2 -11   78.11    5.29
   3   2 -10  171.53   10.41
   3  -2 -10  158.67   10.28
   3  -2 -10  159.42   10.13
   3  -2 -10  163.28   10.18
   3   2 -10  153.07   10.30
   3   2 -10  176.98   10.32
   3   2  -9   37.53    3.42
   3  -2  -9   42.44    3.54
   3   2  -9   46.99    3.73
   3  -2  -9   43.12    3.47
   3  -2  -9   31.79    3.18
   3  -2  -9   46.17    3.41
   3   2  -9   45.42    3.73
   3   2  -8  146.95    8.97
   3  -2  -8  154.72    9.04
   3   2  -8  173.10    9.23
   3  -2  -8  132.38    8.91
   3   2  -8  159.93    9.17
   3  -2  -8  143.74    8.89
   3  -2  -7  345.50   20.07
   3   2  -7  321.99   20.04
   3   2  -7  372.36   20.26
   3   2  -7  385.92   20.22
   3  -2  -7  355.45   20.08
   3   2  -7  379.26   20.24
   3  -2  -7  335.73   20.02
   3   2  -6  201.03   12.36
   3  -2  -6  208.56   12.37
   3  -2  -6  161.24   13.39
  -3  -2   6  224.67   14.69
  -3   2   6  216.57   14.92
   3   2  -6  147.82   12.69
   3   2  -6  230.43   12.57
   3   2  -6  234.33   12.49
   3  -2  -6  212.18   12.40
   3  -2  -6  193.50   12.32
   3   2  -6  232.65   12.55
   3  -2  -6  205.46   12.36
   3   2  -5  143.83    8.89
   3  -2  -5  144.16    8.88
  -3  -2   5  153.70   10.63
  -3   2   5  155.63   10.98
   3   2  -5  109.50    9.07
   3  -2  -5  139.56    9.91
   3  -2  -5  145.86    8.88
   3   2  -5  161.77    8.94
   3  -2  -5  144.56    8.89
   3   2  -5  184.02    9.13
  -3  -2   4   20.18    2.70
  -3   2   4   13.13    2.68
  -3   2   4   15.45    2.33
   3   2  -4   13.00    1.30
   3  -2  -4   15.11    2.11
   3  -2  -3   39.19    3.34
  -3  -2   3   41.76    3.44
  -3   2   3   35.70    3.52
  -3   2   2  340.19   20.41
   3  -2  -2  353.94   20.37
  -3  -2   2  326.98   20.04
  -3  -2   1 1164.94   71.91
  -3   2   1 1358.12   72.78
  -3  -2   1 1351.56   72.03
  -3   2   0 2234.56  124.96
  -3  -2   0 2116.38  124.45
   3   2   1   29.93    2.34
  -3   2  -1   30.53    3.16
  -3  -2  -1   29.91    3.05
  -3  -2  -1   30.81    2.32
   3   2   2  280.55   16.09
  -3  -2  -2  250.22   16.53
  -3   2  -2  260.56   16.65
  -3  -2  -2  257.16   15.98
  -3   2  -3   32.05    3.74
  -3  -2  -3   24.60    2.87
   3   2   3   24.95    2.89
  -3  -2  -3   32.38    3.67
   3  -2   3   18.02    3.13
   3  -2   4  740.04   43.57
  -3  -2  -4  740.75   43.50
  -3   2  -4  763.77   43.64
   3   2   4  731.05   43.50
   3   2   4  799.60   43.62
   3  -2   4  797.91   45.42
   3   2   4  763.21   44.91
  -3  -2  -4  747.88   45.61
  -3   2  -4  793.35   45.76
  -3  -2  -4  758.03   45.02
   3  -2   4  732.72   43.60
  -3   2  -4  740.21   43.60
  -3   2  -5   51.94    3.67
   3  -2   5   49.06    3.57
  -3  -2  -5   46.78    3.43
   3  -2   5   55.04    5.41
   3   2   5   51.88    4.96
  -3   2  -5   49.18    3.57
   3  -2   5   42.49    3.48
   3  -2   6   47.91    3.65
  -3  -2  -6   46.25    3.53
  -3   2  -6   51.41    3.77
  -3   2  -6   44.80    3.64
   3  -2   6   45.87    3.59
  -3   2  -7  655.61   38.05
   3  -2   7  680.73   38.05
  -3  -2  -7  627.33   37.87
  -3   2  -7  634.38   37.96
  -3  -2  -8  105.96    6.96
   3  -2   8  109.81    7.12
  -3   2  -8  102.30    7.12
  -3   2  -8  100.79    7.02
  -3   2  -9    3.00    1.99
  -3  -2  -9    3.75    1.67
  -3  -2  -9    2.74    2.30
   3  -2   9    1.67    1.47
  -3   2  -9    6.60    1.83
  -3   2 -10   58.29    4.24
  -3  -2 -10   55.87    3.97
  -3   2 -10   52.07    4.00
  -3   2 -11   31.63    2.78
  -3   2 -11   41.41    2.98
  -3   2 -11   33.89    2.58
   3   2  11   43.69    3.16
   3  -3 -12   13.26    1.59
   3   3 -12   14.50    1.61
   3   3 -12   11.50    1.63
   3  -3 -11    0.70    1.45
   3   3 -11    0.78    1.48
   3   3 -11    0.06    1.51
   3  -3 -11    1.02    1.14
   3  -3 -10    5.63    1.81
   3   3 -10    8.76    1.96
   3   3 -10   10.02    1.84
   3   3 -10   11.92    2.17
   3  -3 -10    6.55    1.55
   3  -3  -9    2.73    1.64
   3  -3  -9    2.25    1.66
   3   3  -9    2.21    1.78
   3  -3  -9    1.91    1.52
   3  -3  -9    1.87    1.38
   3   3  -9    1.17    1.85
   3   3  -9    1.80    1.56
   3  -3  -8  368.51   22.70
   3   3  -8  383.30   23.00
   3   3  -8  457.50   23.00
   3  -3  -8  420.81   22.83
   3  -3  -8  373.36   22.65
   3   3  -8  395.96   22.96
   3  -3  -8  308.37   22.59
   3   3  -8  409.53   22.84
   3   3  -7   61.19    4.13
   3  -3  -7   57.08    3.93
   3  -3  -7   53.09    3.79
   3   3  -7   56.01    4.09
   3   3  -7   59.69    4.04
   3  -3  -7   52.54    3.84
   3  -3  -7   42.17    3.81
   3   3  -7   50.86    3.88
   3  -3  -6   37.98    3.64
   3   3  -6   49.16    3.76
   3  -3  -6   45.05    3.63
   3  -3  -6   51.44    3.56
   3   3  -6   62.88    3.78
   3  -3  -6   58.56    3.68
   3  -3  -6   48.43    4.97
  -3  -3   6   69.04    5.84
  -3   3   6   66.84    6.30
   3   3  -6   41.71    3.53
   3  -3  -6   60.12    3.73
   3   3  -6   58.83    3.73
   3  -3  -5  364.75   21.18
   3  -3  -5  466.97   21.45
   3   3  -5  391.26   21.25
   3  -3  -5  361.94   21.10
   3   3  -5  395.77   21.19
   3   3  -5  226.52   21.12
  -3   3   5  410.35   23.02
   3  -3  -5  393.11   22.64
  -3  -3   5  376.30   22.79
   3   3  -5  283.53   21.27
  -3   3   5  372.70   23.38
   3  -3  -5  369.15   21.15
   3   3  -5  353.18   21.15
   3  -3  -5  384.09   21.15
   3   3  -5  405.32   21.17
   3  -3  -5  348.24   21.11
   3   3  -4   51.17    3.30
   3  -3  -4   48.04    3.23
   3  -3  -4   56.85    4.43
  -3   3   4   64.80    4.87
  -3  -3   4   53.90    4.40
   3   3  -4   54.50    3.23
   3   3  -4   38.77    3.13
  -3   3   4   58.51    5.30
   3  -3  -4   44.33    3.36
  -3  -3   3  338.46   21.59
   3  -3  -3  364.29   21.93
  -3   3   3  370.49   22.12
   3   3  -3  375.33   21.83
  -3   3   2 2260.67  119.53
   3  -3  -2 2244.24  119.42
   3   3  -2 2023.25  118.30
  -3  -3   2 2042.45  118.72
   3   3  -1 2939.95  166.13
  -3   3   1 3071.13  166.83
  -3  -3   1 2778.63  166.10
  -3   3   1 2869.25  167.02
  -3   3   0   55.04    4.63
  -3   3   0   58.10    4.85
  -3  -3   0   54.52    4.14
  -3   3  -1  535.01   31.26
   3   3   1  520.04   30.00
  -3  -3  -1  540.21   30.92
   3  -3   1  461.38   31.10
  -3   3  -2    2.21    2.16
   3   3   2    1.54    1.12
  -3  -3  -2    1.55    1.90
   3   3   3  276.59   16.42
  -3   3  -3  265.23   17.42
  -3  -3  -3  241.98   17.03
  -3  -3  -4   66.62    4.34
   3  -3   4   65.31    4.51
   3   3   4   73.55    4.64
  -3   3  -4   68.32    4.59
   3   3   4   64.67    5.54
  -3   3  -4   66.24    6.48
  -3  -3  -4   65.64    6.29
   3  -3   4   65.24    4.58
   3  -3   5    1.28    1.28
   3   3   5    0.34    1.48
   3   3   5    1.19    1.85
   3  -3   5    2.06    2.32
  -3  -3  -5    1.70    1.11
  -3   3  -5    2.11    1.51
  -3   3  -5    1.73    1.51
   3  -3   5    1.47    1.31
   3  -3   6  381.65   22.23
   3  -3   6  388.58   22.26
  -3   3  -6  385.60   22.26
  -3  -3  -6  360.93   22.01
  -3   3  -6  356.17   22.21
   3  -3   7  124.38    8.72
  -3  -3  -7  139.08    8.70
   3  -3   7  155.94    8.96
  -3   3  -7  149.01    9.00
  -3   3  -7  125.16    8.84
  -3  -3  -8   66.75    4.84
  -3   3  -8   70.44    5.19
   3  -3   8   75.19    5.10
  -3   3  -8   63.45    5.08
  -3   3  -9    6.31    2.10
  -3  -3  -9    6.18    1.52
  -3  -3  -9    4.13    2.29
   3  -3   9    6.01    1.67
  -3   3  -9    5.63    1.93
  -3   3 -10   18.65    2.38
  -3  -3 -10   22.38    2.06
  -3   3 -10   18.43    2.29
  -3  -3 -10   23.92    2.58
  -3  -3 -11  247.40   14.69
  -3   3 -11  285.24   15.04
  -3   3 -11  254.01   14.81
   3   3  11  266.05   15.05
   3  -4 -12    3.81    1.12
   3   4 -12    2.53    1.02
   3   4 -12    2.72    1.22
   3  -4 -11   43.19    2.96
   3   4 -11   38.87    2.88
   3   4 -11   34.90    3.04
   3   4 -11   43.62    2.95
   3   4 -10   93.02    7.19
   3  -4 -10  119.30    7.28
   3   4 -10  117.96    7.31
   3  -4 -10  107.98    7.01
   3   4 -10  123.00    7.52
   3  -4  -9    0.36    1.50
   3  -4  -9    1.18    1.40
   3   4  -9   -0.54    1.62
   3  -4  -9   -1.84    1.56
   3   4  -9    1.28    1.98
   3  -4  -9    0.91    1.25
   3   4  -9    1.17    1.65
   3   4  -8  141.15    9.40
   3  -4  -8  143.21    9.11
   3   4  -8  127.63    9.14
   3  -4  -8  170.08    9.25
   3  -4  -8  151.71    9.02
   3  -4  -8  124.01    9.06
   3   4  -8  161.20    9.26
   3   4  -7   54.64    3.94
   3  -4  -7   54.34    3.62
   3  -4  -7   46.31    3.62
   3  -4  -7   48.46    3.39
   3   4  -7   42.60    3.55
   3  -4  -7   47.41    3.49
   3  -4  -7   38.31    3.49
   3   4  -7   47.90    3.59
   3   4  -6  200.61   12.27
   3  -4  -6  190.04   12.21
   3  -4  -6  207.73   12.08
   3  -4  -6  200.16   11.97
   3   4  -6  241.19   12.37
   3   4  -6  228.08   12.16
   3  -4  -6  208.77   12.05
  -3  -4   6  222.56   14.20
   3  -4  -6  153.81   13.44
   3   4  -6  148.16   11.97
   3  -4  -6  225.68   12.15
   3   4  -6  188.03   12.09
   3  -4  -5  365.40   18.04
   3  -4  -5  291.66   17.68
   3  -4  -5  286.55   17.59
   3   4  -5  334.25   17.81
   3   4  -5  340.69   17.69
   3  -4  -5  287.40   17.64
  -3   4   5  330.47   19.90
  -3  -4   5  324.21   19.31
   3  -4  -5  341.05   19.54
   3   4  -5  214.13   17.67
   3   4  -5  238.23   17.79
  -3   4   5  331.68   20.34
   3   4  -5  345.19   20.07
   3   4  -5  317.61   17.78
   3  -4  -5  318.67   17.72
   3   4  -5  305.91   17.72
   3  -4  -4   48.19    3.28
   3  -4  -4   59.76    3.49
   3   4  -4   48.03    3.16
   3   4  -4   48.03    3.23
   3   4  -4   42.11    3.06
   3   4  -4   35.39    3.06
   3  -4  -4   45.92    4.35
  -3  -4   4   44.63    4.02
  -3   4   4   54.87    4.84
   3   4  -4   48.42    4.40
  -3   4   4   49.00    5.05
   3  -4  -4   42.53    3.06
   3  -4  -4   45.89    3.18
   3   4  -4   41.85    3.11
  -3  -4   3  441.54   27.77
  -3   4   3  477.03   28.57
   3  -4  -3  478.58   28.36
   3   4  -3  468.32   27.16
   3   4  -3  478.30   27.99
   3   4  -2   -0.63    0.93
  -3   4   2   -0.14    1.94
   3  -4  -2   -0.13    1.65
   3   4  -2    2.16    0.85
  -3  -4   2    0.58    0.93
  -3   4   1  678.30   39.30
   3   4  -1  654.59   38.54
  -3  -4   1  674.68   38.58
  -3   4   1  618.17   39.42
  -3  -4   0  967.04   60.04
   3   4   0 1045.49   60.13
  -3   4   0 1098.15   60.83
  -3   4   0 1046.76   60.62
  -3   4  -1  148.50    9.54
   3   4   1  137.68    9.19
   3   4   1  124.89    7.93
  -3   4  -1  142.34    9.56
  -3  -4  -1  144.20    9.20
   3  -4   1  150.14    9.88
  -3   4  -2   40.44    4.47
   3   4   2   42.72    3.19
  -3  -4  -2   37.59    4.03
   3  -4   2   31.79    4.15
   3   4   3 1725.88   96.68
   3  -4   3 1709.57   98.51
   3   4   3 1519.42   97.27
  -3   4  -3 1630.92   98.63
  -3  -4  -3 1555.73   98.20
   3   4   3 1738.65   96.64
  -3   4  -4   71.90    4.98
   3  -4   4   64.63    4.86
   3  -4   4   60.44    6.50
   3   4   4   62.28    5.76
  -3  -4  -4   59.89    6.44
   3   4   4   93.96    5.12
  -3   4  -4   73.38    5.01
   3   4   4   82.66    5.10
  -3  -4  -5  140.56    9.40
   3  -4   5  156.91    9.73
   3   4   5  180.07    9.87
  -3   4  -5  154.68    9.78
   3   4   5  143.93   10.99
   3  -4   5  169.03    9.82
  -3   4  -6  246.86   14.84
   3  -4   6  245.78   14.84
   3  -4   6  252.19   14.83
  -3  -4  -6  233.46   14.50
   3  -4   7    1.11    1.52
  -3  -4  -7   -0.17    1.26
  -3   4  -7    0.25    1.66
  -3  -4  -7    0.08    2.02
   3  -4   7    0.90    1.65
  -3  -4  -8   59.98    4.21
  -3  -4  -8   58.90    4.80
  -3   4  -8   51.12    4.53
   3  -4   8   63.57    4.58
  -3  -4  -9   39.92    3.02
  -3  -4  -9   37.47    3.56
  -3   4  -9   38.05    3.49
   3  -4   9   39.73    3.33
  -3  -4 -10   16.25    1.63
   3   4  10   14.52    2.41
  -3   4 -10   14.91    2.08
  -3  -4 -10   15.81    2.21
  -3   4 -11   17.66    1.87
   3   4  11   17.83    2.05
  -3   4 -11   16.28    1.69
   3   5 -12   12.13    1.27
   3  -5 -12   15.77    1.44
  -3   5  12   16.76    1.41
   3   5 -12   16.53    1.63
   3   5 -11    3.98    1.25
   3  -5 -11    6.32    1.38
   3   5 -11    5.66    1.37
   3  -5 -11    3.54    1.12
   3   5 -11    2.66    1.55
   3  -5 -10    5.64    1.59
   3   5 -10    3.30    1.44
   3   5 -10    5.71    1.64
   3  -5 -10    6.05    1.49
   3   5 -10    9.32    2.09
   3   5  -9  133.81    8.07
   3   5  -9  109.70    7.93
   3  -5  -9  127.29    7.96
   3  -5  -8  143.61    8.55
   3   5  -8  119.70    8.73
   3  -5  -8  133.39    8.68
   3  -5  -8  169.17    8.83
  -3  -5   8  155.18    8.86
   3   5  -8  131.80    8.79
   3  -5  -8  115.15    8.69
   3  -5  -7  350.16   24.06
   3  -5  -7  404.82   23.98
   3   5  -7  411.64   24.08
   3   5  -7  353.07   23.96
   3  -5  -7  395.40   23.95
   3   5  -7  502.78   24.42
   3  -5  -7  401.65   23.84
   3  -5  -7  490.17   24.20
   3  -5  -6  179.48   11.23
   3  -5  -6  182.46   10.95
   3   5  -6  171.23   10.99
   3   5  -6  181.42   11.07
   3  -5  -6  183.86   10.89
   3   5  -6  148.88   10.83
   3  -5  -6  201.57   11.06
   3   5  -6  217.27   11.26
   3  -5  -6  175.64   10.81
   3  -5  -5  208.04   11.30
   3   5  -5  151.71   11.22
   3  -5  -5  247.98   11.70
   3  -5  -5  196.96   11.24
   3   5  -5  183.56   11.26
   3   5  -5  200.51   11.38
   3  -5  -5  178.02   11.12
   3   5  -5  144.46   11.02
   3   5  -5  217.43   11.38
   3  -5  -5  189.27   11.11
  -3  -5   5  198.68   12.74
  -3   5   5  209.75   13.83
   3  -5  -5  206.87   13.30
   3   5  -5  151.06   12.82
   3  -5  -5  194.28   11.41
   3   5  -4 1026.35   56.32
   3  -5  -4  957.82   56.20
   3  -5  -4 1084.14   56.47
   3  -5  -4 1267.47   56.60
   3   5  -4 1011.85   56.29
  -3  -5   4 1018.27   57.31
  -3   5   4 1103.83   58.64
   3  -5  -4 1104.69   58.18
   3   5  -4  707.78   57.19
   3   5  -4  754.15   56.28
   3  -5  -4  934.96   56.12
   3   5  -4  950.74   56.23
   3   5  -4 1023.55   56.21
   3  -5  -4  925.02   56.10
   3   5  -3    3.76    1.34
  -3   5   3    0.38    2.09
   3  -5  -3    3.79    2.01
   3   5  -3    4.14    1.08
   3   5  -3    4.51    1.49
  -3  -5   3    3.54    1.44
   3  -5  -3    2.81    1.04
  -3  -5   2  167.17   10.97
   3  -5  -2  181.13   12.00
   3   5  -2  188.17   11.11
   3   5  -2  178.78   10.99
  -3   5   2  180.47   12.22
   3   5  -1   29.36    2.78
  -3   5   1   30.39    3.54
  -3  -5   1   29.79    2.89
  -3   5   1   27.05    3.77
  -3   5   0  186.88   12.03
   3   5   0  169.28   11.32
  -3   5   0  188.33   11.94
  -3  -5   0  161.91   11.19
  -3  -5  -1  261.56   14.75
   3   5   1  216.06   13.11
   3   5   1  258.71   14.78
  -3   5  -1  267.91   15.39
   3   5   1  208.04   13.09
  -3   5  -1  284.55   15.29
   3  -5   2  520.20   29.48
   3   5   2  470.10   27.31
   3   5   2  448.65   27.22
  -3   5  -2  407.75   28.95
   3   5   2  498.83   27.59
  -3  -5  -2  466.96   28.77
   3   5   3   48.73    3.41
  -3   5  -3   33.77    4.95
   3   5   3   32.92    3.55
  -3  -5  -3   32.64    4.30
   3  -5   3   44.32    5.03
  -3  -5  -3   40.01    3.10
   3   5   3   51.84    3.50
   3   5   3   47.96    3.43
   3   5   3   45.57    3.11
   3  -5   3   41.37    3.19
   3   5   4  501.66   31.72
   3   5   4  558.84   31.93
  -3   5  -4  566.00   31.88
  -3   5  -4  556.55   31.92
   3   5   4  585.91   32.01
  -3   5  -4  555.43   31.76
   3   5   4  508.80   32.85
   3  -5   4  561.34   34.35
  -3  -5  -4  520.65   31.76
   3  -5   5  695.87   40.50
  -3   5  -5  673.64   40.46
   3   5   5  747.11   40.56
  -3   5  -5  706.98   40.44
   3  -5   5  678.72   40.42
  -3  -5  -5  661.69   40.33
  -3   5  -6   13.16    2.14
   3  -5   6   17.30    2.13
  -3  -5  -6   12.38    2.19
   3  -5   6   14.24    2.08
  -3   5  -6   14.73    2.22
  -3   5  -7   23.24    2.80
  -3   5  -7   24.54    2.72
   3  -5   7   20.53    2.50
  -3  -5  -7   14.72    2.24
   3  -5   7   25.26    2.56
  -3  -5  -7   21.10    2.71
  -3   5  -8    3.10    1.96
  -3   5  -8    2.53    1.98
   3  -5   8    1.86    1.65
  -3  -5  -8    0.50    2.03
   3  -5   8    2.88    1.57
  -3  -5  -9   60.51    4.47
  -3   5  -9   52.76    4.38
  -3   5  -9   50.05    4.29
   3  -5   9   58.95    4.26
   3   5   9   56.35    4.59
  -3  -5 -10  174.06    9.87
  -3   5 -10  157.20    9.79
   3  -5  10  173.85    9.77
   3   5  10  159.69    9.95
  -3   5 -11   30.52    2.34
  -3   5 -11   30.04    2.34
  -3   5 -11   31.68    2.28
   3   5  11   30.70    2.52
   3   6 -11   -0.07    0.95
   3  -6 -11    0.89    1.06
   3  -6 -11    0.92    0.97
   3   6 -11    0.73    1.21
   3   6 -10   -0.06    1.26
   3  -6 -10    0.75    1.25
   3   6 -10    1.42    1.52
   3  -6 -10    0.67    1.25
   3  -6  -9   76.20    6.50
   3  -6  -9  109.80    6.60
   3   6  -9   88.36    6.52
   3   6  -9  106.97    6.99
   3   6  -9  110.90    6.79
  -3  -6   9  118.24    6.74
  -3  -6   8    2.50    1.55
   3   6  -8    4.20    2.05
   3  -6  -8    1.32    1.20
   3   6  -8    1.38    1.37
   3   6  -8    2.95    1.66
   3   6  -8    5.13    1.94
   3   6  -7   30.58    3.07
   3   6  -7   34.75    3.34
   3  -6  -7   25.40    3.03
   3  -6  -7   38.60    2.86
   3   6  -7   32.25    2.85
   3   6  -7   42.10    3.41
   3   6  -7   42.21    3.17
   3   6  -6    7.09    1.51
   3  -6  -6    9.08    1.87
   3   6  -6    8.89    1.91
   3   6  -6    4.77    1.28
   3  -6  -6    5.04    1.27
   3   6  -6    9.50    1.89
   3   6  -6    4.70    1.72
   3  -6  -5  439.19   25.09
   3   6  -5  324.97   25.03
   3  -6  -5  512.76   25.45
   3   6  -5  428.68   25.12
   3   6  -5  456.51   25.25
   3  -6  -5  427.66   24.96
   3   6  -5  498.54   25.22
  -3   6   5  491.14   28.52
   3  -6  -5  372.48   25.20
   3  -6  -4  231.21   13.93
   3   6  -4  260.31   14.16
   3  -6  -4  240.76   14.17
   3   6  -4  226.00   13.96
   3   6  -4  245.77   14.05
   3   6  -4  223.09   13.86
   3  -6  -4  215.34   13.80
  -3  -6   4  247.64   15.15
  -3   6   4  253.07   16.52
   3   6  -4  200.54   15.16
   3  -6  -4  244.39   15.90
   3   6  -4  190.38   14.16
  -3  -6   3  120.16    8.25
  -3   6   3  121.35    9.53
   3   6  -3   98.03    8.07
   3   6  -3  132.80    8.03
   3  -6  -3  133.77    9.26
   3  -6  -3  148.10    7.94
   3  -6  -3  109.94    7.28
   3  -6  -3  128.84    7.61
   3  -6  -3  115.39    7.39
   3  -6  -2  215.25   11.67
   3  -6  -2  200.96   13.06
   3   6  -2  214.22   12.15
  -3   6   2  213.84   13.44
   3  -6  -2  191.69   11.40
  -3   6   2  180.49   13.17
   3  -6  -1   71.99    4.75
  -3  -6   1   86.08    5.60
  -3   6   1   88.03    6.57
   3   6  -1   82.69    5.52
   3   6  -1   56.56    4.20
   3   6  -1   72.08    4.76
   3   6  -1   71.79    4.63
   3  -6  -1   72.04    4.50
   3  -6   0 4413.22  268.54
   3  -6   0 5061.73  268.73
  -3   6   0 5034.26  270.49
   3   6   0 4849.92  269.88
  -3  -6   0 4664.57  269.69
   3   6   0 4620.78  268.58
   3   6   0 4656.52  268.63
   3   6   0 4662.17  268.59
   3   6   1  498.50   24.59
   3   6   1  540.83   24.52
   3   6   1  523.48   24.65
   3  -6   1  473.01   24.50
   3  -6   1  526.95   24.69
   3   6   1  502.83   24.63
   3   6   1  535.64   24.74
  -3  -6  -1  504.24   26.17
   3   6   1  303.30   24.20
   3   6   1  505.63   26.45
   3   6   1  268.74   24.17
  -3   6  -1  545.29   26.99
   3   6   2   18.72    3.36
   3   6   2   17.14    1.93
  -3  -6  -2   21.52    3.20
   3  -6   2   21.90    3.76
   3   6   2   15.05    1.92
   3   6   2   22.97    1.95
   3   6   2   21.20    2.17
   3   6   2   18.02    2.22
   3   6   2   20.95    2.28
   3  -6   2   21.29    2.07
   3   6   2   18.94    2.24
  -3  -6  -2   18.73    1.82
   3  -6   2   18.21    1.90
   3   6   3  480.40   28.28
   3  -6   3  505.37   30.89
   3   6   3  465.32   28.12
   3  -6   3  469.26   28.21
   3   6   3  521.80   28.40
  -3   6  -3  536.92   28.37
  -3  -6  -3  463.51   28.10
   3   6   3  452.88   28.16
   3   6   3  494.49   28.38
  -3  -6  -3  477.07   30.28
  -3   6  -3  521.37   30.52
   3   6   3  460.59   28.83
  -3   6  -4    5.47    1.12
  -3   6  -4    3.35    1.45
   3   6   4    5.01    1.77
   3  -6   4   -1.24    2.67
   3   6   4    8.34    1.88
   3   6   4    4.78    1.72
   3   6   4    3.10    1.70
   3   6   4    2.40    1.23
  -3  -6  -4    3.30    1.47
   3  -6   5   28.18    2.81
  -3   6  -5   32.56    2.86
   3   6   5   36.50    3.05
   3   6   5   36.94    3.12
  -3  -6  -5   33.88    2.82
   3   6   5   32.05    3.09
  -3   6  -6    2.36    2.03
  -3   6  -6    4.85    1.84
   3  -6   6    2.85    1.73
  -3  -6  -6    1.61    1.76
  -3  -6  -6    3.31    1.80
   3  -6   6    2.94    1.72
   3  -6   7   30.09    2.99
  -3   6  -7   32.18    3.00
  -3  -6  -7   22.10    2.78
   3  -6   7   28.54    2.94
   3   6   7   29.61    3.28
  -3  -6  -7   29.75    3.10
  -3   6  -7   32.97    3.24
   3  -6   8    9.29    1.82
  -3   6  -8   11.33    2.19
  -3   6  -8   10.30    2.30
   3  -6   8    9.39    2.00
  -3  -6  -8    7.79    2.29
   3   6   8   10.98    2.57
   3   6   9  286.93   18.47
  -3   6  -9  283.29   18.42
  -3   6  -9  314.46   18.41
   3  -6   9  320.79   18.44
  -3  -6  -9  324.35   18.47
  -3   6 -10    2.83    1.37
  -3   6 -10    0.46    1.49
   3  -6  10    3.49    1.29
  -3  -6 -10    4.27    1.58
   3   6  10    1.79    1.75
  -3   6 -11   46.92    3.14
  -3   6 -11   46.69    3.27
   3   6  11   51.09    3.36
  -3  -6 -11   48.95    3.33
   3   7 -11   59.05    3.39
  -3   7  11   54.88    3.44
   3   7 -11   52.59    3.51
   3  -7 -10   63.23    4.02
   3   7 -10   68.61    4.44
   3   7 -10   64.72    4.27
   3   7  -9  477.98   26.62
   3  -7  -9  459.05   26.35
  -3  -7   9  490.82   26.60
   3   7  -9  540.57   26.88
   3   7  -8   92.29    5.87
  -3  -7   8   86.33    5.55
   3  -7  -8   81.64    5.37
   3  -7  -8   72.05    5.07
   3   7  -8   94.02    5.76
   3   7  -8   73.28    5.38
   3   7  -7  251.18   14.74
   3   7  -7  185.76   14.59
   3   7  -7  285.50   15.17
   3  -7  -7  204.47   14.69
   3  -7  -7  254.42   14.47
   3   7  -7  250.76   14.88
   3  -7  -7  276.59   14.76
   3  -7  -6  149.62    8.78
   3   7  -6  121.07    8.41
   3  -7  -6  136.89    8.19
   3   7  -6  146.10    8.63
   3  -7  -6  140.05    8.41
   3   7  -6  142.42    8.47
   3   7  -5    5.42    1.82
   3   7  -5    4.61    1.46
   3  -7  -5    2.98    1.89
   3   7  -5    4.31    1.72
   3  -7  -5    4.89    1.22
   3   7  -5    2.47    1.35
   3  -7  -5    4.82    1.37
   3  -7  -5    3.16    1.79
   3  -7  -4   10.27    2.11
   3   7  -4    6.64    1.23
   3   7  -4    7.16    1.56
   3   7  -4    6.93    1.79
   3   7  -4    6.21    1.86
   3  -7  -4    7.26    1.23
   3  -7  -4    8.80    1.51
  -3   7   3   18.75    3.51
   3   7  -3   19.35    2.40
   3   7  -3   13.35    2.21
   3  -7  -3   19.92    3.33
   3  -7  -3   21.83    2.20
   3  -7  -3   17.76    1.76
   3   7  -3   18.60    1.93
   3  -7  -2   45.51    3.24
  -3   7   2   46.53    4.96
   3   7  -2   36.81    3.16
   3   7  -2   49.25    4.03
   3   7  -2   33.34    3.22
  -3   7   2   55.13    5.33
   3   7  -2   43.42    3.23
   3   7  -1  269.32   15.19
   3   7  -1  262.35   15.11
   3   7  -1  261.70   15.21
   3  -7  -1  249.87   15.04
  -3   7   1  272.96   17.26
  -3   7   1  290.42   17.24
   3   7  -1  280.88   16.43
  -3  -7   1  266.56   16.31
   3   7  -1  199.77   14.82
   3   7  -1  280.15   15.03
   3  -7  -1  255.24   15.00
   3  -7  -1  253.74   14.86
   3  -7  -1  290.06   15.36
  -3   7   1  237.83   14.93
  -3   7   0   12.16    1.43
   3  -7   0   13.87    1.60
   3   7   0   13.55    1.75
  -3  -7   0   13.31    2.42
   3   7   0   10.32    2.44
  -3   7   0   14.96    3.03
  -3   7   0   18.24    3.32
   3   7   0   12.76    2.10
   3   7   0   12.41    1.88
   3  -7   0   12.03    1.56
   3  -7   0   10.64    1.43
   3  -7   0   15.61    1.98
   3  -7   1  148.15    6.39
   3   7   1  139.62    6.31
  -3   7  -1  128.69    6.06
   3   7   1  128.56    6.21
   3   7   1  131.88    6.35
   3  -7   1  130.51    6.09
   3   7   1  138.53    6.44
   3   7   1  134.25    8.38
  -3  -7  -1  132.30    8.00
   3   7   2   50.78    3.75
   3   7   2   62.40    3.92
   3   7   2   54.83    3.48
  -3  -7  -2   42.21    4.93
   3   7   2   29.44    3.29
   3   7   2   43.99    5.12
  -3   7  -2   46.31    5.13
   3   7   2   53.57    3.68
  -3  -7  -2   43.71    3.34
   3  -7   2   44.94    3.46
   3  -7   2   57.36    3.67
   3   7   3   29.99    2.79
   3   7   3   24.83    2.60
   3   7   3   28.73    2.70
   3  -7   3   21.25    4.01
   3   7   3   20.40    2.20
   3   7   3   27.46    2.75
  -3   7  -3   27.88    2.65
   3  -7   3   26.71    2.41
  -3  -7  -3   22.06    2.29
  -3   7  -4   22.28    1.97
   3   7   4   24.79    2.66
   3   7   4   21.27    2.56
  -3   7  -4   23.34    2.48
   3   7   4   20.89    2.39
   3   7   4   24.37    2.61
  -3  -7  -4   18.99    2.16
   3   7   4   14.61    1.96
  -3   7  -4   16.12    2.14
   3   7   5  853.98   45.32
   3   7   5  930.29   45.43
  -3  -7  -5  891.21   45.20
  -3   7  -5  679.90   45.05
   3   7   5  653.80   44.85
  -3  -7  -6   -1.64    1.87
  -3   7  -6    0.23    1.53
   3  -7   6   -0.18    1.62
  -3  -7  -6    1.16    1.59
   3  -7   6    0.42    1.65
   3   7   6    1.05    2.10
  -3  -7  -7    4.73    1.77
  -3   7  -7    4.01    1.90
  -3   7  -7    3.99    1.82
   3   7   7    2.80    2.34
  -3  -7  -7    1.38    1.90
   3  -7   7    3.58    1.80
   3  -7   7    2.69    1.73
   3  -7   8  230.88   13.31
  -3   7  -8  175.26   12.97
  -3   7  -8  227.29   13.35
   3   7   8  223.69   13.37
  -3  -7  -8  222.11   13.28
   3  -7   8  217.27   13.19
  -3  -7  -9   39.56    3.26
  -3   7  -9   32.72    3.15
  -3   7  -9   32.76    2.91
   3  -7   9   34.35    3.08
   3   7   9   37.73    3.37
  -3  -7 -10  152.77    9.61
  -3   7 -10  150.30    9.65
  -3   7 -10  158.64    9.53
   3   7  10  158.40    9.69
   3  -7  10  168.32    9.64
  -3   8  11    4.15    1.05
   3   8 -11    6.79    1.23
   3   8 -11    5.09    1.01
   3  -8 -11    3.13    0.91
  -3   8  10  104.47    6.31
   3   8 -10  104.17    6.37
   3   8 -10  109.04    6.33
   3   8  -9   44.96    3.72
   3  -8  -9   42.90    3.35
  -3  -8   9   38.69    3.32
   3   8  -9   38.11    3.33
   3   8  -9   36.88    3.40
   3  -8  -8  234.75   18.97
   3   8  -8  376.28   19.64
  -3  -8   8  372.74   19.41
   3   8  -8  285.92   19.17
   3  -8  -8  320.43   18.87
   3  -8  -8  362.37   19.25
   3   8  -8  333.67   19.23
   3   8  -7   24.83    2.93
   3  -8  -7   15.38    2.60
   3   8  -7   28.30    3.01
   3   8  -7   21.03    2.59
   3  -8  -7   25.89    2.18
   3  -8  -7   25.36    2.52
   3   8  -7   19.85    2.54
   3  -8  -6  104.78    6.80
   3   8  -6  103.37    6.51
   3   8  -6  104.55    6.64
   3  -8  -6  100.68    6.09
   3  -8  -6  106.18    6.43
   3   8  -6   82.77    6.28
   3   8  -5   71.63    4.73
   3   8  -5   53.78    4.25
   3  -8  -5   57.45    4.71
   3   8  -5   66.53    4.81
   3   8  -5   65.83    4.56
   3   8  -4  310.04   16.32
   3  -8  -4  300.82   16.47
   3   8  -4  288.82   16.43
   3  -8  -4  320.48   16.71
   3   8  -3  425.38   24.03
   3  -8  -3  495.38   24.42
   3   8  -3  441.60   24.02
   3  -8  -3  425.98   24.10
  -3   8   2    1.37    1.22
   3  -8  -2    0.85    1.31
   3   8  -2    1.11    1.40
   3  -8  -2    0.80    1.19
   3   8  -2    0.22    1.42
   3   8  -2    2.19    1.75
   3  -8  -1  609.32   32.47
   3  -8  -1  567.64   32.17
  -3   8   1  550.87   32.06
   3   8  -1  568.98   32.24
   3   8  -1  584.15   32.35
   3   8  -1  617.83   32.38
   3  -8  -1  557.44   32.14
  -3   8   1  639.73   35.11
   3   8  -1  625.34   34.01
   3  -8   0   91.81    6.10
  -3   8   0   92.20    6.07
   3   8   0  106.76    6.31
  -3   8   0  106.63    8.58
   3   8   0  104.40    8.07
  -3  -8   0  108.96    7.85
   3   8   0   92.71    6.26
   3   8   0   95.02    6.44
   3  -8   0   95.65    6.19
   3  -8   0   95.50    6.46
   3  -8   1  332.54   19.06
   3   8   1  336.66   19.03
  -3   8  -1  310.29   18.80
   3   8   1  311.28   18.98
   3   8   1  313.91   18.93
  -3  -8  -1  298.58   18.68
   3  -8   1  323.48   18.89
   3   8   1  341.31   19.16
   3   8   1  320.29   21.17
  -3  -8  -1  329.00   20.83
   3   8   2    1.39    1.88
   3   8   2    2.16    1.67
   3   8   2    3.78    1.36
   3  -8   2    2.55    1.54
  -3  -8  -2    2.10    1.08
   3  -8   2    2.79    1.48
   3   8   2    1.11    1.74
   3   8   3   27.28    2.72
   3   8   3   22.35    2.74
  -3   8  -3   29.80    2.69
   3   8   3   26.30    2.84
   3   8   3   23.64    2.37
   3  -8   3   23.38    2.44
  -3  -8  -3   28.12    2.46
   3   8   3   29.82    3.04
   3   8   4  202.54   11.87
  -3   8  -4  152.15   11.36
   3  -8   4  205.94   11.67
   3   8   4  162.03   11.34
  -3   8  -4  224.76   11.78
   3   8   4  180.01   11.46
   3   8   4  200.61   11.73
  -3  -8  -4  203.36   11.53
   3   8   5   11.87    2.33
  -3   8  -5    8.03    1.48
  -3  -8  -5   10.73    2.46
  -3   8  -5    6.91    1.98
  -3   8  -5    5.39    1.61
  -3  -8  -5    9.46    1.89
   3   8   5    4.47    1.35
   3   8   5   11.79    2.26
  -3  -8  -6  618.35   32.75
   3  -8   6  549.66   32.58
   3   8   6  579.41   32.45
  -3   8  -6  552.58   32.51
  -3  -8  -6  595.00   32.43
   3  -8   6  587.40   32.55
   3   8   6  554.92   32.49
  -3  -8  -7    5.34    2.00
   3  -8   7   11.71    2.01
  -3   8  -7    8.31    1.78
  -3  -8  -7    8.48    2.17
   3  -8   7    8.78    1.99
   3   8   7   10.05    2.47
  -3  -8  -8    7.10    1.75
  -3   8  -8    7.90    1.65
   3  -8   8    9.12    1.82
   3  -8   8   10.49    1.92
  -3  -8  -8   10.30    2.07
   3   8   8    9.07    2.17
  -3  -8  -9   21.11    2.16
   3   8   9   20.94    2.39
  -3   8  -9   15.79    1.88
  -3   8  -9   24.66    2.44
   3  -8   9   19.61    2.14
  -3  -8 -10  114.04    6.20
   3   8  10  116.38    6.24
  -3   8 -10  108.15    6.22
   3  -8  10  108.14    6.18
   3   9 -11   25.75    1.90
  -3   9  11   27.79    1.94
   3   9 -10   56.50    4.37
   3   9 -10   70.15    4.46
   3  -9 -10   69.73    4.45
  -3   9  10   69.97    4.49
  -3  -9   9   67.40    4.13
   3  -9  -9   64.34    4.05
   3   9  -9   65.86    4.07
   3   9  -8   30.99    2.91
   3   9  -8   31.04    3.13
   3   9  -8   26.78    2.71
   3  -9  -8   31.08    2.80
  -3  -9   8   33.34    2.96
   3   9  -7   -0.40    1.80
   3   9  -7    1.84    2.04
   3  -9  -7    0.09    1.98
   3   9  -7   -0.08    1.47
   3  -9  -7    0.07    1.54
   3   9  -7   -0.56    1.69
   3   9  -6  214.51   12.60
   3   9  -6  205.66   12.47
   3  -9  -6  239.35   12.83
   3   9  -5  205.78   11.42
   3   9  -5  185.63   11.16
   3  -9  -4   38.14    3.25
   3   9  -4   30.58    2.95
   3   9  -4   28.65    3.07
   3  -9  -4   42.72    3.58
   3   9  -4   33.38    3.36
  -3   9   4   30.31    2.85
  -3   9   3    2.29    1.28
   3  -9  -3    1.21    1.56
   3   9  -3    2.61    1.61
   3   9  -3    1.23    1.41
   3  -9  -3    1.23    2.11
   3  -9  -3    2.49    1.37
   3   9  -3    5.54    1.41
  -3   9   2  609.14   34.81
   3   9  -2  614.12   34.93
   3   9  -2  529.18   34.89
   3  -9  -2  607.38   34.91
   3  -9  -2  620.73   34.87
  -3   9   1  168.58   10.55
   3   9  -1  175.21   10.73
   3   9  -1  175.66   10.88
   3  -9  -1  177.87   10.98
   3  -9  -1  170.51   10.65
   3  -9  -1  175.56   10.64
   3   9   0  234.21   15.18
   3   9   0  220.84   12.85
   3   9   0  215.62   13.01
   3   9   0  203.37   12.82
   3  -9   0  211.89   12.73
   3  -9   0  215.42   13.00
   3  -9   0  195.86   12.65
   3   9   1  233.87   13.59
  -3   9  -1  217.83   13.34
   3   9   1  238.59   13.73
   3   9   1  223.38   13.63
   3   9   1  212.80   13.45
   3  -9   1  220.32   13.44
  -3  -9  -1  211.94   13.21
   3  -9   1  227.92   13.63
  -3   9  -2  180.42   12.71
   3   9   2  215.75   13.11
   3   9   2  214.85   12.92
   3   9   2  210.59   12.87
  -3  -9  -2  223.38   12.67
   3  -9   2  217.33   12.86
   3  -9   2  210.23   12.90
   3   9   3  247.89   13.66
   3   9   3  231.27   13.39
   3   9   3  216.54   13.29
   3   9   3  188.29   13.13
  -3   9  -3  194.43   13.04
  -3   9  -3  252.37   13.11
  -3   9  -3  180.39   13.17
  -3  -9  -3  247.69   13.21
   3  -9   3  212.95   13.22
   3  -9   4   14.53    2.12
   3   9   4    9.14    1.61
  -3  -9  -4   11.44    2.34
  -3   9  -4   15.16    2.23
  -3   9  -4   10.49    1.66
   3   9   4   10.34    2.16
   3   9   4   12.08    2.48
   3   9   5  103.58    6.40
  -3   9  -5  110.85    6.29
  -3   9  -5   76.01    5.73
   3   9   5   73.16    5.62
   3   9   5   90.50    6.17
  -3   9  -6   18.48    2.12
   3  -9   6   17.22    2.52
  -3   9  -6   25.48    2.74
   3   9   6   17.71    2.74
  -3  -9  -6   19.16    2.87
  -3  -9  -7    2.05    1.85
  -3   9  -7    2.51    1.42
   3  -9   7    5.62    1.79
  -3   9  -7    5.48    1.93
   3  -9   7    5.58    1.80
   3   9   7    6.87    2.19
  -3  -9  -8  130.55   10.91
   3   9   8  203.57   11.25
   3  -9   8  198.63   11.23
  -3  -9  -8  214.92   11.18
  -3   9  -8  151.96   10.80
   3  -9   8  231.79   11.36
  -3  -9  -9    2.19    1.25
   3   9   9    3.07    1.56
  -3   9  -9    1.29    0.88
   3  -9   9    2.73    1.31
   3   9  10   80.90    5.10
  -3  -9 -10   84.39    5.21
   3  -9  10   84.78    5.16
   3  10 -10   26.67    1.96
   3 -10 -10   28.79    2.03
  -3  10  10   25.00    2.02
   3  10  -9    1.12    1.13
   3 -10  -9    0.58    1.17
   3  10  -9    2.02    1.38
   3 -10  -9    0.43    1.33
  -3 -10   9    1.06    1.39
   3  10  -8  101.05    6.36
   3  10  -8   75.19    5.78
  -3 -10   8  105.55    6.30
   3 -10  -8  104.58    6.10
   3  10  -8   90.03    6.06
   3 -10  -8   73.61    5.96
   3  10  -7    1.65    1.65
   3 -10  -7    0.35    1.82
   3  10  -7   -0.38    1.83
  -3  10   7    1.52    1.66
   3 -10  -6   35.28    3.65
   3  10  -6   47.05    3.81
   3  10  -6   48.53    4.06
  -3  10   6   47.51    3.70
  -3  10   5  228.07   13.59
   3  10  -5  234.86   13.72
   3  10  -5  228.34   13.88
   3 -10  -5  237.09   13.91
   3 -10  -4   27.63    3.09
   3  10  -4   35.34    3.07
   3  10  -4   28.93    3.10
   3 -10  -4   28.90    2.78
   3 -10  -4   29.58    3.52
   3  10  -4   25.65    3.36
  -3  10   4   34.29    2.89
  -3  10   3    1.02    1.44
   3 -10  -3    1.40    1.78
   3  10  -3    0.46    1.77
   3 -10  -3    1.82    1.94
   3 -10  -3    0.27    1.46
   3  10  -3    1.60    1.50
   3 -10  -2    2.17    1.48
   3  10  -2    4.25    1.80
   3 -10  -2    3.45    1.46
   3 -10  -2    2.18    2.24
  -3  10   2    3.58    1.36
   3  10  -2    3.51    1.65
   3 -10  -1   18.82    2.08
  -3 -10   1   17.96    2.13
   3  10  -1   16.47    2.22
   3  10  -1   18.55    2.53
   3 -10  -1   20.31    2.59
   3 -10  -1   15.91    1.97
  -3  10   1   17.56    1.97
  -3 -10   0  146.33    9.26
   3 -10   0  147.51    9.08
   3  10   0  132.51    9.41
   3  10   0  146.93    9.27
   3 -10   0  157.16    9.48
   3 -10   0  149.41    9.18
   3  10   0  141.89    9.25
   3  10   1    7.03    2.06
  -3  10  -1    3.92    1.49
   3 -10   1    3.69    1.93
  -3  10  -1    2.78    1.32
  -3 -10  -1    2.78    1.18
   3 -10   1    4.46    1.57
   3  10   1    4.29    2.26
   3  10   1    5.23    1.91
  -3 -10  -2  232.79   13.42
   3  10   2  232.73   13.55
   3  10   2  217.51   13.28
   3  10   2  234.71   13.23
  -3 -10  -2  223.79   12.97
   3 -10   2  221.38   13.28
   3  10   3   20.09    2.72
   3 -10   3   12.07    2.00
  -3 -10  -3   18.43    2.74
   3 -10   3   19.56    2.24
  -3  10  -3   11.66    1.96
   3  10   3   15.56    2.43
   3  10   3   16.87    2.50
  -3 -10  -3   17.30    1.95
  -3  10  -3   13.48    1.75
   3  10   4   13.13    1.91
   3 -10   4   17.45    2.22
  -3 -10  -4   18.20    2.73
   3  10   4   15.08    2.78
  -3  10  -4   14.23    2.09
   3  10   4   16.77    2.35
  -3 -10  -4   12.40    1.83
  -3  10  -5  299.05   20.73
  -3 -10  -5  409.79   20.89
   3  10   5  415.23   21.03
   3  10   5  282.08   20.49
   3 -10   5  400.35   21.03
  -3  10  -6   63.06    4.70
   3  10   6   65.40    4.80
   3 -10   6   61.89    4.87
  -3 -10  -6   59.73    4.49
  -3 -10  -6   64.93    5.01
  -3 -10  -7   13.56    2.44
  -3  10  -7   17.13    2.19
   3 -10   7   16.70    2.14
  -3 -10  -7   13.85    1.94
   3  10   7   13.47    2.18
   3 -10   7   14.50    2.11
   3 -10   8  132.69    7.20
   3  10   8  111.17    7.06
   3 -10   8  114.81    7.10
  -3 -10  -8  128.74    7.08
   3  10   9   26.13    2.33
  -3 -10  -9   32.67    2.36
   3 -10   9   32.47    2.39
  -3  10  -9   27.61    2.32
  -3  11  10    0.63    0.91
   3 -11 -10    2.60    0.81
  -3 -11   9   59.35    3.65
   3 -11  -9   57.47    3.58
   3  11  -9   59.04    3.56
   3 -11  -8    0.20    1.49
   3  11  -8    0.45    1.56
   3 -11  -8   -0.18    1.42
   3  11  -8    0.85    1.41
  -3 -11   8    1.16    1.59
  -3  11   8    0.75    1.34
   3  11  -7    0.36    1.55
   3 -11  -7   -1.00    1.98
  -3  11   7    0.07    1.49
   3  11  -7    0.09    1.71
  -3  11   6   45.51    3.42
   3  11  -6   38.98    3.59
   3  11  -6   43.83    3.51
   3 -11  -5  104.80    7.66
  -3  11   5  115.27    7.34
   3  11  -5  119.86    7.71
   3 -11  -5  119.64    7.42
   3  11  -5  115.74    7.75
   3  11  -5  129.51    7.57
  -3  11   4  156.14   10.29
   3  11  -4  162.86   10.59
   3 -11  -4  165.92   10.43
   3 -11  -4  162.45   10.87
   3  11  -4  184.65   10.59
   3 -11  -4  158.50   10.55
   3 -11  -3  173.66   11.56
  -3  11   3  179.59   11.38
   3  11  -3  182.05   11.61
   3 -11  -3  191.38   11.52
  -3 -11   3  174.13   11.61
   3  11  -3  190.39   11.89
   3  11  -3  201.90   11.63
  -3  11   2  335.46   20.41
   3  11  -2  344.53   20.66
   3 -11  -2  349.76   20.56
   3 -11  -2  360.65   20.96
   3  11  -2  366.74   20.92
   3 -11  -2  316.33   20.58
   3  11  -1    1.68    1.78
   3  11  -1    2.32    2.11
   3 -11  -1    0.57    2.24
   3 -11  -1    1.97    1.46
   3 -11  -1    2.18    1.46
   3  11   0    0.96    1.75
   3  11   0    0.09    2.21
   3 -11   0    0.54    2.01
   3 -11   0    0.60    1.37
  -3 -11   0    0.65    1.59
   3 -11   0    0.63    1.44
   3  11   1  256.16   15.24
   3  11   1  252.45   15.19
   3  11   1  253.12   15.56
   3 -11   1  223.74   15.33
   3 -11   1  278.34   15.27
  -3 -11  -1  232.01   15.28
  -3 -11  -2    5.23    2.12
   3  11   2    5.35    1.70
   3  11   2    5.85    2.03
   3 -11   2    7.37    1.98
  -3 -11  -2    5.27    1.39
   3  11   2    8.33    2.60
   3  11   3  487.39   25.39
   3  11   3  460.18   24.95
   3 -11   3  328.93   24.65
  -3  11  -3  333.05   24.59
  -3 -11  -3  447.68   25.21
   3 -11   3  432.92   24.84
  -3  11  -3  472.29   24.71
  -3 -11  -3  470.58   24.79
  -3 -11  -4   38.59    3.88
  -3 -11  -4   50.00    3.37
  -3  11  -4   31.21    3.19
   3 -11   4   45.60    3.52
   3  11   4   35.46    3.61
  -3 -11  -5    2.87    2.12
  -3 -11  -5    3.04    2.22
  -3  11  -5    2.92    1.54
  -3 -11  -5    3.03    1.51
   3  11   5    3.27    1.87
   3 -11   5    2.50    1.60
  -3 -11  -6    1.66    1.94
  -3 -11  -6    2.27    1.86
   3 -11   6    1.72    1.66
  -3 -11  -6    1.89    1.27
   3  11   6    2.08    1.71
  -3  11  -6    1.66    1.45
  -3  11  -7   13.05    1.86
   3  11   7   13.76    2.05
   3 -11   7   15.41    2.03
  -3 -11  -7   17.28    1.94
  -3 -11  -7   13.55    2.23
  -3 -11  -8    0.50    1.15
  -3  11  -8    0.04    1.12
   3  11   8    0.08    1.30
  -3 -11  -8    0.46    1.09
   3 -11   8    0.45    1.11
   3 -11   8    0.30    1.12
   3 -11   9   49.11    3.13
  -3 -11  -9   46.34    2.96
  -3  11  -9   41.41    2.93
   3 -12  -9    3.93    0.95
   3 -12  -9    4.75    1.12
   3  12  -9    5.57    1.02
  -3 -12   9    5.28    1.10
   3  12  -8   39.29    2.92
   3  12  -8   38.04    2.99
  -3  12   8   32.32    2.81
  -3 -12   8   39.97    3.01
   3 -12  -8   36.78    3.04
   3  12  -7   11.22    1.89
   3 -12  -7   14.17    2.23
  -3  12   7   10.52    1.71
   3  12  -7   15.78    2.03
  -3  12   6   81.05    5.09
   3  12  -6   80.73    5.24
   3 -12  -6   78.88    5.18
   3  12  -6   78.57    5.31
   3 -12  -5    2.50    2.08
   3  12  -5    1.46    2.13
   3  12  -5    0.94    1.72
   3 -12  -5    2.39    2.09
   3 -12  -5    1.05    1.56
  -3  12   5    0.89    1.46
  -3  12   4  215.39   14.11
   3  12  -4  225.66   14.42
   3  12  -4  246.49   14.38
   3 -12  -4  237.03   14.62
   3 -12  -4  244.52   14.32
   3 -12  -4  228.58   14.37
   3 -12  -3  170.40   11.52
   3 -12  -3  197.04   11.54
   3  12  -3  180.58   11.60
   3  12  -3  183.14   11.84
  -3 -12   3  157.67   11.49
   3  12  -3  212.65   11.68
  -3  12   3  186.37   11.38
   3 -12  -2   21.35    2.57
   3  12  -2   19.80    2.68
   3  12  -2   20.75    3.15
   3 -12  -2   16.77    2.99
  -3 -12   2   20.61    3.01
   3  12  -2   21.21    2.60
   3 -12  -2   23.66    2.58
   3  12  -1  336.92   19.55
   3  12  -1  325.70   19.73
  -3 -12   1  324.46   19.85
   3 -12  -1  325.49   19.75
   3 -12  -1  334.91   19.46
   3 -12  -1  298.46   19.29
   3  12   0   23.44    2.69
   3  12   0   21.09    3.09
   3 -12   0   24.72    3.08
   3 -12   0   23.63    2.58
  -3 -12   0   19.70    2.46
   3 -12   0   23.50    2.26
   3 -12   1   23.12    3.04
  -3 -12  -1   28.11    2.95
   3  12   1   28.00    2.79
   3 -12   1   28.07    2.73
   3  12   2   67.77    5.08
   3 -12   2   53.79    4.62
   3  12   2   71.21    4.91
  -3 -12  -2   66.95    5.14
   3 -12   2   63.07    5.04
  -3 -12  -2   75.09    4.78
  -3  12  -2   83.91    4.86
   3  12   3   22.19    2.90
   3 -12   3   21.19    2.43
   3  12   3   25.69    2.56
  -3 -12  -3   29.99    2.49
  -3  12  -3   31.36    2.40
  -3 -12  -3   28.24    3.09
   3 -12   3   23.20    2.59
  -3 -12  -4   37.21    3.91
  -3 -12  -4   40.54    2.95
   3  12   4   34.05    3.29
  -3 -12  -4   40.49    3.60
   3 -12   5    3.05    1.53
  -3 -12  -5    2.20    1.93
  -3 -12  -5    0.37    2.06
  -3  12  -5    2.84    1.31
   3 -12   5    3.76    1.72
  -3 -12  -5    3.86    1.42
   3  12   5    2.42    1.71
   3 -12   6   51.12    3.52
  -3 -12  -6   32.60    3.43
   3 -12   6   48.98    3.59
  -3 -12  -6   46.09    3.26
   3  12   6   47.67    3.42
  -3  12  -6   34.11    3.11
  -3  12  -7   16.35    1.83
   3  12   7   22.85    2.12
   3 -12   7   22.37    2.16
  -3 -12  -7   22.28    1.97
  -3 -12  -7   21.38    2.27
  -3  12  -8   11.03    1.15
   3 -12   8   12.13    1.36
   3  12   8   11.89    1.31
  -3 -12  -8   10.41    1.36
  -3 -12  -8   12.22    1.24
   3 -13  -8  134.03    8.75
   3  13  -8  152.17    8.72
  -3 -13   8  145.28    8.80
   3 -13  -7    8.76    1.60
  -3 -13   7   10.31    1.81
  -3  13   7    9.80    1.55
   3  13  -7   12.38    1.61
   3  13  -7    9.50    1.59
   3  13  -6    4.68    1.52
   3 -13  -6    2.73    1.69
   3 -13  -6    5.95    1.56
   3 -13  -6    1.80    1.59
   3  13  -6    5.16    1.51
  -3  13   6    3.16    1.33
   3 -13  -5   15.31    2.31
   3  13  -5   16.47    2.47
   3 -13  -5   14.91    2.09
   3 -13  -5    8.52    2.30
   3  13  -5   14.41    2.08
  -3  13   5   14.97    1.96
   3  13  -4   93.52    6.86
   3 -13  -4  105.81    6.77
   3 -13  -4   98.73    7.11
   3  13  -4  105.70    6.79
   3 -13  -4   95.58    6.82
   3  13  -3   29.81    3.73
   3  13  -3   27.00    3.32
   3 -13  -3   37.46    3.17
  -3 -13   3   31.53    3.24
   3  13  -3   39.11    3.30
   3 -13  -3   30.27    3.14
   3 -13  -2  420.34   26.96
   3  13  -2  455.30   27.15
   3 -13  -2  471.48   27.07
  -3 -13   2  446.33   27.26
   3 -13  -2  431.81   27.33
   3  13  -2  497.11   27.19
   3  13  -2  476.76   27.38
   3  13  -1   10.22    2.25
   3 -13  -1   12.82    2.08
   3 -13  -1   13.50    2.73
  -3 -13   1   12.21    2.73
   3  13  -1   13.02    2.76
   3 -13  -1    9.81    1.88
   3  13   0    1.46    1.84
   3 -13   0   -1.66    1.69
  -3 -13   0   -0.32    2.42
   3 -13   0   -0.48    2.24
   3  13   0   -0.46    2.13
  -3 -13   0    0.92    1.62
   3  13   1  201.33   12.57
  -3 -13  -1  215.88   13.19
   3 -13   1  193.82   12.80
   3  13   1  203.68   12.80
  -3 -13  -1  208.19   12.70
   3  13   2  163.12   10.21
  -3  13  -2  173.67   10.15
   3  13   2  172.74   10.47
  -3 -13  -2  174.72   11.04
   3 -13   2  153.07   10.40
  -3 -13  -2  147.91   10.49
  -3 -13  -3    0.76    1.92
   3 -13   3    1.03    1.47
   3  13   3    1.23    1.78
  -3 -13  -3    1.08    1.22
   3 -13   3   -0.39    1.21
  -3  13  -3   -0.25    1.11
  -3 -13  -4   23.84    3.10
   3 -13   4   16.37    2.04
  -3 -13  -4   21.41    2.05
   3  13   4   22.26    2.45
  -3 -13  -4   21.79    2.63
  -3 -13  -5  100.59    6.46
   3 -13   5  104.62    6.18
   3 -13   5   94.06    6.31
  -3 -13  -5   98.45    5.98
   3  13   5   96.73    6.15
   3 -13   6   94.85    4.97
  -3 -13  -6   50.77    4.76
   3 -13   6   78.67    5.02
  -3 -13  -6   87.26    4.73
   3  13   6   81.97    4.80
  -3  13  -6   57.37    4.45
  -3 -13  -7   25.75    2.34
   3 -13   7   23.61    2.26
   3 -13   7   31.96    2.28
  -3 -13  -7   28.87    2.07
   3 -14  -8    4.24    1.21
  -3 -14   8    3.88    1.16
   3 -14  -7  241.50   13.86
  -3 -14   7  246.46   13.95
   3  14  -7  251.47   13.84
   3 -14  -6  154.94    9.33
   3 -14  -6  179.07    9.29
   3  14  -6  178.41    9.25
   3  14  -6  158.04    9.25
   3 -14  -5   29.89    2.84
   3  14  -5   31.13    2.96
   3 -14  -5   33.40    2.72
   3  14  -5   34.70    2.76
   3  14  -5   28.52    2.66
   3  14  -4   22.50    2.70
   3 -14  -4   24.03    2.46
   3 -14  -4   24.01    3.05
   3 -14  -4   21.79    2.56
   3  14  -4   26.66    2.51
   3 -14  -3    1.27    1.67
   3  14  -3    2.18    2.01
   3 -14  -3    0.77    1.46
   3  14  -3    0.51    1.49
   3  14  -3    2.37    2.39
   3 -14  -2   45.05    3.86
   3  14  -2   53.85    4.21
   3 -14  -2   57.75    4.05
   3 -14  -2   44.36    4.41
  -3 -14   2   53.97    4.35
   3  14  -2   53.43    4.11
   3  14  -2   54.03    4.54
   3  14  -1    8.72    2.11
   3 -14  -1   10.05    1.78
  -3 -14   1    7.29    2.50
   3 -14  -1    5.73    2.38
   3 -14  -1    8.05    1.59
   3  14  -1    7.77    2.38
   3 -14   0   32.98    3.56
  -3 -14   0   34.71    3.99
   3 -14   0   37.11    3.20
   3  14   0   42.02    3.74
   3  14   0   38.38    3.30
   3  14   1   20.48    2.32
  -3 -14  -1   17.01    3.04
   3 -14   1   21.91    2.65
   3  14   1   20.26    2.61
  -3  14  -1   19.38    2.04
  -3 -14  -1   17.46    2.28
   3 -14   2   69.68    4.90
  -3 -14  -2   69.94    5.40
  -3 -14  -2   65.16    4.89
  -3  14  -2   64.46    4.52
   3  14   2   69.57    4.91
  -3 -14  -3    6.56    1.92
   3 -14   3    4.81    1.21
  -3 -14  -4   22.70    2.73
  -3 -14  -4   22.14    2.41
   3 -14   5    1.63    1.44
   3 -14   5    1.06    1.03
  -3 -14  -5    0.44    1.63
  -3 -14  -5    1.59    0.95
  -3 -14  -5    1.36    1.55
  -3 -14  -6    1.57    0.95
   3 -14   6    2.04    1.19
  -3 -14  -6    2.67    1.36
   3 -14   6    2.73    0.97
  -3 -14  -7   90.07    5.76
   3 -14   7   93.59    5.73
  -3 -15   7   35.76    2.60
   3  15  -7   31.76    2.29
   3 -15  -7   34.06    2.54
   3  15  -6   80.90    5.02
   3 -15  -6   99.75    5.13
   3 -15  -6   85.98    5.16
   3  15  -6   98.30    5.08
  -3 -15   6   97.36    5.22
   3 -15  -5   15.43    1.87
   3 -15  -5   17.04    1.74
   3 -15  -5   14.53    1.97
   3  15  -5   12.58    1.65
   3 -15  -4   11.51    1.75
   3  15  -4   13.15    1.99
   3 -15  -4   13.28    1.79
   3 -15  -4   10.99    2.06
   3  15  -4   10.93    1.61
   3  15  -4   13.62    1.74
   3  15  -3   73.30    5.41
   3 -15  -3   85.93    5.40
   3 -15  -3   69.07    5.21
   3  15  -3   90.85    5.42
   3 -15  -2    1.90    1.29
   3  15  -2    1.11    1.80
   3 -15  -2    1.42    1.40
  -3 -15   2   -0.40    1.76
   3 -15  -2    1.95    2.03
   3  15  -2    1.51    2.15
   3  15  -2    2.19    1.58
   3 -15  -1   55.38    4.56
  -3 -15   1   50.13    4.59
   3 -15  -1   62.72    4.26
   3  15  -1   59.12    4.57
   3  15  -1   62.03    4.37
   3 -15   0    3.79    2.00
  -3 -15   0    2.59    2.04
  -3  15   0    1.95    1.21
   3  15   0    4.41    2.11
   3  15   0    3.53    1.57
   3  15   1    6.79    1.55
   3 -15   1    7.38    1.98
  -3 -15  -1    7.43    2.39
   3  15   1    8.08    1.92
   3  15   1    9.36    1.71
  -3  15  -1    8.39    1.39
  -3 -15  -1    7.05    1.55
  -3 -15  -2  135.33    9.34
   3 -15   2  131.86    8.95
  -3 -15  -2  132.54    8.95
   3 -15   3  105.99    6.78
  -3 -15  -3  101.87    6.71
   3 -15   4    1.19    1.30
   3 -15   4    1.58    0.84
  -3 -15  -4    1.23    1.65
  -3 -15  -4   -0.85    1.30
   3  15   5    0.31    0.59
   3 -15   5    0.23    1.12
   3 -15   5   -0.08    0.69
  -3 -15  -5   -0.25    1.16
  -3 -15  -5    0.50    1.19
   3 -15   6   40.35    2.94
  -3 -15  -6   37.23    2.97
   3 -16  -5   71.75    4.34
   3  16  -5   73.83    4.33
   3 -16  -5   64.13    4.34
  -3 -16   5   74.84    4.44
   3 -16  -4   16.34    1.76
   3 -16  -4   22.73    1.88
   3  16  -4   18.71    1.68
   3 -16  -4   15.75    2.09
   3  16  -3    4.50    1.53
   3 -16  -3    3.48    1.24
   3  16  -3    2.90    1.21
   3 -16  -3    2.79    1.12
   3  16  -3    2.83    1.03
   3  16  -2    7.50    1.44
  -3 -16   2    6.04    1.51
   3 -16  -2    6.08    1.76
   3  16  -2    6.69    1.54
  -3  16   1   19.57    1.78
  -3 -16   1   12.65    2.15
   3 -16  -1   15.61    2.25
   3  16  -1   16.71    1.86
  -3  16   0    0.71    1.00
  -3 -16   0    0.26    1.70
   3 -16   0    0.42    1.59
  -3 -16  -1  112.19    7.28
   3 -16   1  107.47    7.04
  -3  16  -1  134.70    6.86
   3  16   1  145.41    7.09
   3 -16   2    0.05    1.01
  -3 -16  -2    0.43    1.62
   3  16   2    0.27    1.02
  -3 -16  -2    0.65    1.00
   3 -16   3   72.03    5.14
  -3 -16  -3   69.18    5.07
   3 -16   4  136.16    7.95
  -3 -16  -4  128.32    7.89
  -3 -16  -4  126.21    8.02
   3  17  -4   78.01    4.83
  -3 -17   3    0.74    0.68
  -3  17   3    0.82    0.68
   3  17  -3    1.18    1.01
  -3  17   2   14.02    1.23
   3  17  -2   14.02    1.37
   3 -17  -1   49.12    3.68
  -3 -17   1   44.68    3.55
   3 -17   0   12.75    1.67
  -3 -17   0   10.95    1.69
   3 -17   1  145.82    9.38
  -3 -17  -1  140.19    9.54
   3  17   2    0.65    0.66
  -3 -17  -2    0.27    1.41
   4   0 -12  211.54   12.91
   4   0 -12  220.64   12.97
   4   0 -11   -0.29    1.59
   4   0 -11    1.44    1.55
   4   0 -11   -0.19    1.59
   4   0 -10  123.93    7.79
   4   0 -10  104.57    7.68
   4   0 -10  123.47    7.73
   4   0  -9    1.76    1.69
   4   0  -9   -0.07    1.42
   4   0  -8  108.71    6.67
   4   0  -8   91.06    6.53
   4   0  -7   -0.24    1.37
   4   0  -7    0.22    1.12
  -4   0   6  750.44   41.72
   4   0  -6  663.70   39.01
   4   0  -6  717.46   39.08
   4   0  -6  628.62   38.99
   4   0  -5   -0.27    1.03
   4   0  -5    0.11    1.09
  -4   0   5   -0.60    2.01
   4   0  -5    0.42    0.82
   4   0  -4  886.18   48.79
  -4   0   4 1002.36   50.54
  -4   0   3    0.59    1.74
  -4   0   3    0.35    0.72
  -4   0   2   98.22    6.10
  -4   0   1    0.94    1.58
  -4   0   0   11.58    1.80
  -4   0  -1    0.09    1.35
   4   0   1    0.59    1.61
   4   0   2  117.67    7.75
  -4   0  -2  101.51    7.62
   4   0   3    0.30    1.01
   4   0   3   -0.52    1.33
  -4   0  -3    0.32    1.78
  -4   0  -3   -0.61    2.11
   4   0   3   -0.76    1.80
  -4   0  -4  324.19   19.66
   4   0   4  334.20   19.71
  -4   0  -4  339.61   19.74
   4   0   4  345.84   21.36
  -4   0  -4  358.94   22.25
  -4   0  -4  327.79   21.52
   4   0   5    2.08    1.96
  -4   0  -5   -0.35    1.40
   4   0   5   -0.06    1.19
  -4   0  -5    0.75    1.20
  -4   0  -6   39.39    3.07
   4   0   6   36.41    3.11
  -4   0  -6   38.69    3.23
  -4   0  -7    0.13    1.43
  -4   0  -7   -0.08    1.70
   4   0   7   -0.45    1.38
  -4   0  -8    2.00    1.86
  -4   0  -8    1.92    1.45
  -4   0  -9   -0.45    1.76
  -4   0  -9    0.22    1.27
  -4   0 -10  568.89   33.28
   4   0  11    1.14    1.43
  -4   0 -11    0.47    1.01
   4  -1 -13    3.72    1.44
   4   1 -12   26.38    2.37
   4  -1 -12   28.68    2.33
   4  -1 -12   29.53    2.43
   4   1 -11   11.99    2.02
   4  -1 -11   11.90    1.91
   4   1 -11   13.21    1.96
   4  -1 -11   12.09    1.92
   4  -1 -11   14.48    1.99
   4   1 -10    1.92    1.85
   4  -1 -10    1.57    1.64
   4  -1 -10    0.07    1.67
   4  -1 -10   -0.14    1.81
   4   1 -10    1.16    1.59
   4   1  -9   63.55    5.03
   4  -1  -9   70.19    4.98
   4  -1  -9   78.45    5.09
   4  -1  -9   56.08    4.90
   4   1  -9   76.51    5.07
   4   1  -8  541.46   30.65
   4  -1  -8  547.15   30.63
   4  -1  -8  524.97   30.57
   4   1  -8  502.38   30.56
   4   1  -8  514.47   30.64
   4  -1  -8  493.05   30.52
   4  -1  -7   35.10    2.73
   4   1  -7   39.49    2.91
   4   1  -7   32.19    2.74
   4  -1  -7   30.45    2.68
   4  -1  -7   24.02    2.38
   4   1  -7   30.91    2.61
   4  -1  -7   28.06    2.60
   4   1  -7   35.65    2.75
  -4  -1   6  427.59   24.81
  -4   1   6  401.20   24.80
   4   1  -6  409.81   22.31
   4   1  -6  405.52   22.25
   4  -1  -6  381.03   22.22
   4   1  -6  397.80   22.28
   4  -1  -6  369.69   22.20
   4   1  -6  365.47   22.20
   4  -1  -6  367.38   22.19
   4  -1  -5  554.10   24.52
   4   1  -5  597.44   24.55
  -4  -1   5  649.40   27.26
  -4   1   5  648.61   27.59
   4   1  -5  590.59   24.63
   4  -1  -5  560.78   24.54
  -4   1   4  259.46   14.49
  -4  -1   4  260.83   15.27
  -4   1   4  258.87   15.51
   4  -1  -4  231.03   14.29
   4  -1  -4  217.62   13.76
  -4   1   3 4586.85  259.54
  -4  -1   3 4408.17  259.99
  -4   1   2   33.25    2.83
  -4  -1   2   29.25    2.82
  -4  -1   1  364.40   21.98
  -4   1   1  373.04   22.52
  -4   1   1  394.20   22.29
  -4  -1   1  365.87   21.85
  -4   1   0 1169.87   64.83
  -4  -1   0 1083.80   64.25
   4   1   1 1523.23   85.94
   4  -1   1 1534.24   86.45
  -4   1  -1 1459.21   86.23
  -4  -1  -1 1453.20   85.80
  -4  -1  -1 1461.56   86.30
   4  -1   2  940.99   52.13
   4   1   2  930.02   51.68
  -4  -1  -2  858.01   52.15
  -4   1  -2  854.83   51.95
  -4  -1  -2  828.62   51.53
   4  -1   3  468.74   28.35
   4   1   3  462.67   28.33
   4  -1   3  507.30   28.48
   4   1   3  512.32   28.51
   4  -1   3  472.46   28.40
   4  -1   3  515.62   29.96
   4   1   3  523.27   29.59
  -4  -1  -3  504.73   30.32
  -4   1  -3  495.21   29.99
  -4  -1  -3  493.11   29.58
  -4   1  -4 1479.90   85.56
   4  -1   4 1499.63   84.85
  -4  -1  -4 1442.13   85.37
  -4   1  -4 1431.11   85.05
  -4  -1  -4 1403.11   84.61
   4  -1   4 1562.66   83.11
   4   1   4 1485.32   82.96
  -4   1  -4 1389.45   82.97
   4  -1   4 1473.60   83.04
   4  -1   4 1412.58   82.96
  -4   1  -4 1404.92   83.02
   4   1   4 1395.61   82.93
  -4  -1  -4 1403.95   82.94
   4  -1   5    6.35    1.50
   4   1   5    5.08    1.35
   4  -1   5    3.21    2.07
   4   1   5    4.38    2.25
  -4  -1  -5    5.96    1.51
  -4   1  -5    5.11    1.63
  -4  -1  -5    6.44    1.33
  -4   1  -5    6.72    1.55
   4  -1   5    8.55    1.47
  -4   1  -6   40.98    3.48
   4   1   6   41.87    3.49
  -4   1  -6   46.09    3.64
   4  -1   6   49.31    3.63
  -4  -1  -6   48.68    3.55
  -4  -1  -6   43.93    3.31
  -4   1  -7   27.24    2.85
   4  -1   7   27.86    2.74
  -4  -1  -7   23.21    2.56
  -4   1  -7   28.54    2.69
  -4  -1  -7   26.54    2.43
  -4  -1  -8  175.79   11.22
  -4   1  -8  184.33   11.36
   4  -1   8  185.43   11.29
  -4   1  -8  173.60   11.15
  -4   1  -9   -0.78    1.78
  -4  -1  -9    0.48    1.54
  -4   1  -9    1.61    1.44
  -4  -1 -10   81.39    5.69
  -4   1 -10   80.90    5.50
  -4  -1 -10   80.08    5.33
  -4   1 -11  378.24   20.61
  -4   1 -11  352.96   20.49
  -4  -1 -11  331.26   20.38
   4   2 -12    0.22    1.19
   4  -2 -12    1.11    1.13
   4   2 -12    1.00    1.22
   4  -2 -12    0.03    0.97
   4   2 -12    0.07    1.20
   4  -2 -11  150.83    9.57
   4   2 -11  161.17    9.77
   4   2 -11  168.10    9.80
   4  -2 -11  154.43    9.75
   4   2 -11  156.03    9.77
   4  -2 -11  147.69    9.60
   4  -2 -10    8.18    1.91
   4   2 -10    9.90    2.03
   4   2 -10    9.37    2.06
   4  -2 -10    6.79    1.69
   4   2 -10    6.05    1.77
   4  -2 -10    7.33    1.92
   4   2  -9   94.24    6.15
   4  -2  -9   85.12    6.03
   4  -2  -9   84.93    5.95
   4   2  -9   87.37    6.17
   4   2  -9   84.24    6.01
   4  -2  -9   89.06    6.06
   4  -2  -8    5.36    1.73
   4   2  -8    4.21    1.67
   4  -2  -8    4.93    1.58
   4   2  -8    2.73    1.76
   4   2  -8    4.29    1.65
   4  -2  -8    4.73    1.80
   4   2  -7  206.12   11.90
   4  -2  -7  209.11   11.89
   4   2  -7  204.76   11.98
   4  -2  -7  185.47   11.84
   4   2  -7  227.74   12.00
   4  -2  -7  215.13   11.91
   4   2  -7  195.71   11.98
   4   2  -6    5.31    1.26
   4  -2  -6    4.82    1.18
  -4  -2   6    2.36    2.27
  -4   2   6    1.69    2.55
   4  -2  -6    2.50    1.38
   4   2  -6    2.57    1.23
   4  -2  -6    3.49    1.20
   4  -2  -6    3.48    1.17
   4   2  -6    2.42    1.23
   4  -2  -6    5.00    1.32
   4  -2  -6    2.74    1.08
  -4  -2   5   22.21    3.09
  -4   2   5   20.75    3.52
   4  -2  -5   13.74    2.07
   4   2  -5   15.79    1.67
   4   2  -5   16.85    1.61
   4  -2  -5   16.49    1.70
   4  -2  -5   15.16    1.69
   4  -2  -5   15.17    1.66
   4  -2  -4 1286.43   75.93
   4  -2  -4 1308.74   75.95
   4   2  -4 1332.30   75.96
   4   2  -4 1242.91   75.93
   4  -2  -4 1293.03   75.92
  -4   2   4 1487.97   77.07
  -4  -2   4 1490.63   77.37
   4  -2  -4 1511.36   76.94
  -4   2   4 1421.70   77.98
   4  -2  -3  910.65   50.34
  -4  -2   3  831.76   50.25
  -4   2   3  836.76   50.35
  -4   2   2 1079.83   60.47
  -4  -2   2 1011.11   59.90
  -4   2   1   61.17    4.95
  -4  -2   1   55.48    3.71
  -4  -2   1   61.79    3.72
  -4  -2   1   61.29    3.96
  -4   2   1   65.33    4.70
  -4   2   0   44.11    3.71
  -4  -2   0   38.62    2.41
   4   2   1 1941.16  105.58
   4  -2   1 1923.49  106.62
  -4   2  -1 1791.31  106.43
  -4  -2  -1 1761.09  106.17
  -4  -2  -1 1762.23  105.41
   4  -2   2   39.17    4.25
   4   2   2   41.51    3.36
  -4  -2  -2   35.77    4.03
  -4   2  -2   42.08    4.20
  -4  -2  -2   36.59    3.24
   4  -2   3  273.09   16.00
   4   2   3  273.30   16.06
   4   2   3  268.09   15.96
   4  -2   3  247.90   15.95
   4  -2   3  308.18   17.85
   4   2   3  298.85   17.04
  -4  -2  -3  278.06   17.79
  -4   2  -3  271.17   17.81
  -4  -2  -3  257.31   16.85
   4  -2   4   12.88    1.89
   4  -2   4   20.02    1.89
  -4  -2  -4   17.77    1.77
   4   2   4   15.81    1.91
  -4   2  -4   16.49    2.01
  -4   2  -4   16.86    2.01
   4   2   4   22.10    2.93
  -4  -2  -4   18.34    2.85
  -4  -2  -4   18.70    3.38
   4  -2   4   20.11    3.28
   4  -2   4   11.25    1.76
   4  -2   5   35.14    2.99
  -4  -2  -5   33.15    2.85
  -4   2  -5   35.04    3.10
   4   2   5   29.61    3.99
   4  -2   5   28.39    4.38
   4   2   5   43.17    3.11
  -4   2  -5   39.69    3.11
   4  -2   5   42.09    3.16
  -4   2  -6   44.52    3.66
  -4   2  -6   46.56    3.79
  -4  -2  -6   46.99    3.52
   4  -2   6   48.72    3.71
   4  -2   6   42.63    3.60
  -4   2  -7  139.82    9.16
  -4  -2  -7  146.79    9.07
   4  -2   7  148.43    9.28
  -4   2  -7  137.48    9.23
  -4  -2  -8  206.64   12.90
  -4   2  -8  204.32   12.97
   4  -2   8  226.71   13.10
  -4   2  -8  204.37   13.13
  -4   2  -9    2.32    1.84
  -4  -2  -9    3.93    1.55
  -4   2  -9    3.83    1.63
  -4  -2  -9    2.87    2.07
  -4  -2 -10    0.09    1.17
  -4   2 -10    0.25    1.51
  -4  -2 -10   -0.64    1.81
  -4   2 -10    0.33    1.26
  -4   2 -11   26.93    2.23
  -4   2 -11   28.91    2.40
   4   3 -12   34.11    2.70
   4   3 -12   37.25    2.64
   4  -3 -12   35.30    2.66
   4   3 -12   30.79    2.64
   4  -3 -11   33.45    2.84
   4   3 -11   36.51    3.18
   4  -3 -11   39.22    3.11
   4   3 -11   39.39    3.10
   4   3 -10   10.80    2.00
   4  -3 -10    8.34    1.95
   4  -3 -10    6.87    1.81
   4  -3 -10    8.18    1.68
   4   3 -10    7.23    2.01
   4   3 -10   11.37    1.96
   4   3  -9    4.38    1.84
   4  -3  -9    3.07    1.80
   4  -3  -9    4.33    1.77
   4  -3  -9    2.29    1.47
   4   3  -9    3.84    2.02
   4   3  -9    3.46    1.69
   4  -3  -8  346.12   20.16
   4   3  -8  344.45   20.38
   4  -3  -8  374.47   20.29
   4   3  -8  409.35   20.46
   4   3  -8  353.91   20.45
   4  -3  -8  329.09   20.22
   4   3  -8  355.79   20.29
   4   3  -7   10.79    1.66
   4  -3  -7    4.70    1.66
   4  -3  -7    5.26    1.40
   4  -3  -7    5.35    1.44
   4  -3  -7    7.77    1.47
   4   3  -7    6.91    1.59
   4  -3  -7    5.77    1.45
   4   3  -7    6.16    1.40
   4  -3  -6   16.03    1.78
   4   3  -6   16.84    1.99
   4  -3  -6   17.14    2.09
   4  -3  -6   15.25    1.97
   4   3  -6   12.96    1.71
   4   3  -6   18.64    1.96
   4   3  -6   20.87    1.92
   4  -3  -6   23.07    1.96
  -4  -3   6   25.54    3.56
  -4   3   6   24.96    4.12
   4  -3  -6   18.37    2.82
   4  -3  -6   18.67    1.84
   4   3  -6   20.35    2.08
   4  -3  -5   34.14    2.61
   4  -3  -5   42.58    2.74
  -4  -3   5   29.11    3.54
  -4   3   5   31.04    4.35
  -4   3   5   28.44    3.52
   4  -3  -5   20.89    3.00
   4   3  -5   22.16    2.31
   4  -3  -5   32.56    2.34
   4  -3  -5   30.81    2.39
   4   3  -5   33.43    2.50
   4   3  -5   30.80    2.29
   4  -3  -5   25.72    2.33
   4  -3  -4   19.85    1.78
   4  -3  -4   23.81    2.06
   4  -3  -4   21.00    2.06
   4  -3  -4   20.16    1.78
   4   3  -4   20.37    1.85
   4   3  -4   19.22    1.82
   4  -3  -4   19.86    1.82
  -4  -3   4   21.87    2.65
  -4   3   4   23.49    3.58
   4  -3  -4   22.63    2.67
  -4   3   4   24.54    2.97
   4  -3  -3   69.28    5.28
  -4  -3   3   64.80    4.84
  -4   3   3   69.45    5.47
  -4   3   2  953.49   52.28
  -4  -3   2  866.16   51.18
  -4  -3   1  788.86   46.96
  -4   3   1  869.06   47.92
  -4   3   1  810.18   48.09
  -4   3   0 1027.59   58.63
  -4   3   0 1024.37   58.73
  -4  -3   0  960.15   58.03
  -4   3  -1  929.36   48.41
  -4  -3  -1  875.36   47.95
   4   3   1  779.43   46.65
   4  -3   2  660.84   39.30
   4   3   2  721.22   38.03
  -4   3  -2  678.93   39.25
  -4  -3  -2  630.43   38.91
   4   3   2  648.11   37.56
   4   3   2  625.07   37.51
   4  -3   2  625.71   37.53
   4   3   3   38.84    2.99
   4   3   3   43.21    3.05
   4  -3   3   43.78    2.96
  -4   3  -3   26.82    4.14
   4   3   3   30.27    3.37
  -4  -3  -3   24.91    3.92
   4  -3   3   35.68    4.45
   4   3   4  242.81   13.54
   4  -3   4  220.15   13.48
  -4  -3  -4  206.53   13.26
   4   3   4  237.66   13.57
  -4   3  -4  218.95   13.57
   4  -3   4  228.19   15.75
   4   3   4  212.27   14.57
  -4  -3  -4  211.82   15.62
   4  -3   4  236.42   13.60
   4  -3   5    1.57    1.32
   4   3   5    3.30    1.65
   4   3   5    1.42    1.93
  -4   3  -5    1.59    1.62
  -4  -3  -5   -0.24    1.20
   4  -3   5    1.26    1.48
  -4   3  -5    1.49    1.62
   4   3   6   55.67    4.17
  -4   3  -6   51.21    4.25
  -4   3  -6   61.35    4.41
   4  -3   6   59.77    4.19
  -4  -3  -6   50.98    3.92
   4  -3   6   52.17    4.18
  -4  -3  -7    2.88    1.43
  -4   3  -7   -0.09    1.97
   4  -3   7    3.11    1.78
  -4   3  -7    2.91    1.95
  -4  -3  -8  105.05    6.81
   4  -3   8  114.06    7.12
  -4   3  -8   95.00    7.12
  -4   3  -8  103.06    7.08
  -4   3  -9   -0.56    1.87
  -4  -3  -9    0.87    1.30
  -4   3  -9    0.51    1.63
   4  -3   9    1.29    1.52
  -4  -3  -9   -0.16    1.93
  -4   3 -10    5.71    1.68
  -4  -3 -10    6.64    1.22
   4   3  10    9.22    2.17
  -4   3 -10    7.76    1.60
  -4  -3 -10    5.56    1.71
   4   3  11  168.47   10.69
  -4  -3 -11  183.97   10.68
  -4   3 -11  192.09   10.70
  -4   3 -11  168.84   10.63
   4   4 -12   36.19    2.81
   4   4 -12   37.72    2.65
   4  -4 -12   40.30    2.75
   4   4 -12   34.68    2.80
   4  -4 -11  332.90   17.55
   4   4 -11  318.36   17.63
   4   4 -11  323.82   17.57
   4  -4 -10  588.38   30.84
   4   4 -10  546.55   30.84
   4  -4 -10  509.51   30.56
   4   4 -10  558.38   30.94
   4  -4  -9    2.73    1.29
   4  -4  -9    3.84    1.66
   4   4  -9    3.59    1.62
   4   4  -9    4.35    1.69
   4  -4  -9    6.26    1.82
   4  -4  -9    4.51    1.49
   4   4  -8   69.21    5.14
   4  -4  -8   83.85    5.21
   4   4  -8   73.34    5.18
   4   4  -8   73.13    5.43
   4  -4  -8   73.33    5.19
   4  -4  -8   70.45    4.99
   4  -4  -7  105.53    7.74
   4   4  -7  120.05    7.83
   4   4  -7  101.34    7.64
   4  -4  -7  129.81    7.74
   4   4  -7  139.16    8.03
   4  -4  -7  126.10    7.68
   4  -4  -7  123.88    7.80
   4   4  -7  142.36    8.07
   4  -4  -6  314.31   17.81
   4  -4  -6  274.66   17.89
   4  -4  -6  254.20   19.23
   4   4  -6  246.25   17.66
   4   4  -6  338.45   18.07
   4   4  -6  257.09   17.63
   4  -4  -6  327.91   17.78
   4   4  -6  323.03   17.85
   4  -4  -6  313.15   17.72
   4   4  -6  363.07   17.97
  -4   4   5   48.04    4.86
  -4  -4   5   45.09    4.28
   4  -4  -5   36.53    4.13
  -4   4   5   49.58    5.59
   4   4  -5   49.06    3.26
   4   4  -5   33.25    3.06
   4   4  -5   30.75    2.87
   4  -4  -5   43.92    3.09
   4  -4  -5   61.44    3.54
   4  -4  -5   45.26    3.24
   4  -4  -5   48.15    3.12
   4   4  -5   49.49    3.19
   4  -4  -4  115.79    7.26
   4  -4  -4  142.21    7.62
   4  -4  -4  120.62    7.43
   4   4  -4  124.86    7.41
   4  -4  -4  119.16    7.30
   4   4  -4  121.67    7.30
  -4  -4   4  115.64    8.15
  -4   4   4  129.26    9.08
   4  -4  -4  130.94    8.71
   4  -4  -4  114.97    7.28
   4   4  -4  102.91    7.27
   4  -4  -3  345.45   21.47
   4  -4  -3  423.46   23.05
  -4  -4   3  389.06   22.04
  -4   4   3  415.62   23.31
   4  -4  -3  370.10   21.58
   4   4  -3  366.28   21.53
  -4   4   2   19.20    2.89
  -4   4   2   14.35    2.82
  -4  -4   2   12.44    1.21
  -4  -4   1   87.90    6.07
  -4   4   1  102.89    7.20
  -4   4   1   94.42    7.31
  -4   4   0  736.40   42.93
  -4   4   0  729.30   42.78
  -4  -4   0  693.12   42.06
  -4   4  -1 1132.40   62.94
  -4   4  -1 1161.70   63.09
  -4  -4  -1 1085.95   62.42
   4   4   1 1067.30   61.30
   4  -4   1 1019.78   61.18
   4   4   1 1062.93   61.25
   4   4   2 1452.70   82.77
  -4   4  -2 1436.55   84.55
  -4  -4  -2 1393.16   84.07
   4   4   2 1410.04   82.60
   4   4   2 1442.06   82.59
   4  -4   2 1415.30   82.51
   4   4   2 1457.99   82.58
   4   4   3 1476.30   82.71
   4  -4   3 1429.26   82.62
   4   4   3 1456.53   83.36
  -4   4  -3 1374.15   84.97
  -4  -4  -3 1342.36   84.44
   4   4   3 1432.52   82.67
   4  -4   3 1418.37   82.70
  -4   4  -4   46.98    3.62
   4   4   4   48.14    3.66
   4   4   4   58.66    4.58
   4  -4   4   54.36    5.76
   4  -4   4   41.14    3.52
   4   4   4   41.88    3.54
  -4   4  -5  507.26   30.42
   4   4   5  533.85   30.46
   4  -4   5  488.30   30.42
   4  -4   5  536.45   30.43
  -4   4  -6  172.22   10.84
   4   4   6  193.54   10.88
  -4  -4  -6  149.74   10.37
   4  -4   6  171.55   10.80
   4  -4   6  189.85   10.96
  -4   4  -7    0.79    1.86
  -4  -4  -7    3.66    1.36
  -4   4  -7    4.87    2.04
   4  -4   7    6.16    1.85
  -4  -4  -7    2.57    2.01
   4  -4   7    1.46    1.63
  -4   4  -8    2.94    1.94
  -4  -4  -8    4.63    1.38
  -4   4  -8    4.23    2.07
   4  -4   8    6.64    1.85
  -4  -4  -8    2.47    2.16
  -4   4  -9   -0.68    1.86
  -4   4  -9    1.63    1.85
  -4  -4  -9    0.50    1.15
   4   4   9   -0.48    2.11
   4  -4   9   -0.64    1.46
  -4  -4  -9   -0.30    1.96
  -4   4 -10   48.75    3.80
  -4  -4 -10   58.54    3.90
  -4   4 -10   50.13    3.73
   4   4  10   47.72    4.00
  -4   4 -11  125.71    7.31
  -4  -4 -11  125.87    7.38
  -4   4 -11  110.27    7.32
   4   4  11  118.40    7.43
   4  -5 -12   44.38    2.82
   4   5 -12   45.18    2.97
   4   5 -11   27.89    2.42
   4  -5 -11   26.36    2.31
   4   5 -11   21.01    2.12
   4   5 -10  148.43    8.20
   4  -5 -10  136.22    8.04
   4   5  -9    6.98    1.73
   4  -5  -9   10.37    1.86
   4  -5  -9   11.12    1.58
   4  -5  -9    7.33    1.56
   4   5  -9    9.33    1.94
   4   5  -8    1.66    1.59
   4   5  -8    5.03    2.05
   4  -5  -8    1.04    1.46
   4   5  -8    1.04    1.42
   4  -5  -8    1.57    1.32
   4  -5  -8    2.28    1.34
   4  -5  -8    2.74    1.60
   4   5  -8    1.97    1.75
   4   5  -7    3.09    1.69
   4  -5  -7    3.54    1.67
   4  -5  -7    3.52    1.68
   4   5  -7    5.61    1.63
   4   5  -7    6.92    1.80
   4   5  -7    6.73    1.41
   4  -5  -7    7.00    1.48
   4  -5  -7    3.37    1.31
   4  -5  -7    5.77    1.34
   4   5  -7    7.77    1.63
   4   5  -6   53.12    4.21
   4  -5  -6   68.76    4.43
   4  -5  -6   71.57    4.65
   4   5  -6   64.01    4.33
   4   5  -6   54.70    4.29
   4   5  -6   49.08    4.01
   4  -5  -6   68.05    4.25
   4  -5  -6   67.08    4.19
   4   5  -6   72.38    4.50
   4  -5  -6   53.27    4.14
   4  -5  -5  146.98    8.50
   4   5  -5  114.83    8.48
   4  -5  -5  178.52    8.98
   4  -5  -5  150.15    8.60
   4   5  -5  127.39    8.50
   4   5  -5  156.45    8.67
   4  -5  -5  137.29    8.45
   4   5  -5  106.32    8.22
   4  -5  -5  149.98    8.46
   4   5  -5  159.78    8.59
  -4   5   5  157.01   11.05
  -4   5   5  175.55   11.97
   4  -5  -5  108.16    9.80
   4  -5  -5  142.42    8.68
   4  -5  -4  261.52   14.15
   4  -5  -4  230.81   13.90
   4  -5  -4  224.60   13.81
   4   5  -4  237.06   13.96
   4  -5  -4  213.81   13.79
   4   5  -4  229.66   13.80
   4  -5  -4  208.45   13.76
   4  -5  -4  247.97   15.61
  -4  -5   4  223.61   14.65
  -4   5   4  254.83   16.14
   4  -5  -3    0.51    1.62
   4  -5  -3    0.31    1.00
   4   5  -3    1.60    1.07
   4   5  -3   -0.42    1.31
   4   5  -3   -0.75    1.69
  -4   5   3    1.03    2.27
  -4  -5   3    0.61    1.03
   4  -5  -3    0.71    1.88
   4  -5  -3    1.06    1.04
   4  -5  -3    0.04    0.98
   4  -5  -2  721.44   39.06
  -4   5   2  767.00   40.97
   4  -5  -2  556.06   38.85
   4   5  -2  698.83   39.05
   4  -5  -2  680.00   38.91
  -4   5   2  688.65   40.98
   4   5  -2  658.96   38.91
   4  -5  -2  812.96   39.27
   4  -5  -1   11.77    1.56
   4  -5  -1   15.59    1.97
   4   5  -1    8.67    1.77
  -4  -5   1   12.24    1.86
  -4   5   1   12.63    2.90
  -4   5   1   14.81    2.85
   4   5  -1   12.92    1.87
   4  -5  -1   11.48    1.42
   4  -5   0  205.14   10.84
   4  -5   0  163.08   10.56
   4   5   0  177.75   10.68
   4  -5   0  168.86   10.59
  -4  -5   0  164.31   11.43
  -4   5   0  181.80   12.48
  -4   5   0  202.07   12.50
   4   5   0  187.12   10.84
   4   5   1   67.00    4.28
   4  -5   1   66.89    4.24
   4  -5   1   53.96    3.88
   4   5   1   63.09    4.33
  -4   5  -1   57.91    5.66
  -4   5  -1   64.06    5.82
  -4  -5  -1   55.30    5.06
   4  -5   1   56.65    4.00
  -4  -5  -2  550.77   27.90
   4  -5   2  547.65   28.02
   4   5   2  562.79   28.16
   4   5   2  536.21   28.16
   4  -5   2  519.24   28.02
   4   5   2  526.66   28.10
  -4   5  -2  576.50   30.48
  -4   5  -2  581.11   30.82
  -4  -5  -2  593.90   30.14
   4  -5   2  607.81   31.01
  -4  -5  -3    7.60    1.46
   4  -5   3    6.99    1.48
   4   5   3    5.63    1.66
   4   5   3    3.88    1.35
  -4  -5  -3    5.21    2.32
   4  -5   3    4.46    1.45
   4   5   3    2.93    1.93
   4   5   3    2.77    1.84
   4   5   3    4.29    1.81
   4  -5   4  692.62   40.65
   4   5   4  659.69   40.46
   4   5   4  716.28   40.63
  -4   5  -4  719.06   40.68
   4   5   4  723.67   40.70
  -4  -5  -4  677.43   40.43
  -4   5  -5   45.73    3.84
   4   5   5   50.01    3.88
   4  -5   5   44.81    3.72
   4   5   5   47.03    3.76
   4   5   5   45.75    3.74
  -4  -5  -5   45.35    3.68
   4  -5   5   47.58    3.74
  -4   5  -5   45.32    3.75
   4   5   6   34.39    3.20
  -4   5  -6   35.18    3.27
   4  -5   6   25.78    2.99
  -4  -5  -6   33.74    3.19
   4  -5   6   35.48    3.17
  -4   5  -7  105.25    7.41
  -4  -5  -7  109.10    7.40
   4  -5   7  111.60    7.37
   4  -5   7  106.89    7.32
   4   5   8   -0.09    2.15
   4  -5   8    1.01    1.70
  -4  -5  -8    0.08    1.98
  -4   5  -8    1.23    2.06
  -4  -5  -9   42.61    3.65
   4   5   9   48.50    3.94
   4  -5   9   45.30    3.51
  -4   5  -9   35.51    3.51
  -4  -5 -10   69.50    4.47
   4   5  10   66.61    4.64
  -4   5 -10   57.38    4.37
  -4   5 -11   17.56    1.95
  -4  -5 -11   19.53    1.95
   4   5  11   21.87    2.35
  -4   6  12    3.92    0.89
   4   6 -12    3.83    1.00
   4   6 -11  145.96    6.41
   4   6 -11   82.87    5.82
   4  -6 -11  136.26    6.19
   4  -6 -10  101.88    6.06
   4   6 -10   98.49    6.25
   4   6 -10  110.95    6.44
   4  -6  -9    3.86    1.43
   4  -6  -9    7.15    1.64
   4   6  -9    5.70    1.85
   4   6  -9    4.15    1.93
   4   6  -9    2.65    1.92
   4   6  -8  136.77    7.77
   4  -6  -8  122.75    7.32
   4   6  -8  116.41    7.49
  -4  -6   8  125.19    7.46
   4  -6  -7   11.14    2.16
   4   6  -7   11.64    2.08
   4  -6  -7   15.26    1.68
   4  -6  -7   10.62    1.84
   4  -6  -7   18.49    1.94
   4   6  -7   16.38    2.24
   4   6  -7   17.67    2.15
   4   6  -6   56.75    4.89
   4  -6  -6   93.14    5.46
   4   6  -6   74.88    4.98
   4   6  -6   52.55    4.88
   4  -6  -6   78.21    4.82
   4  -6  -6   75.12    4.88
   4   6  -6   73.34    4.96
   4  -6  -6   71.73    4.68
   4   6  -5  339.55   23.56
   4  -6  -5  515.96   24.06
   4   6  -5  396.86   23.61
   4   6  -5  455.73   23.79
   4  -6  -5  413.83   23.50
   4   6  -5  313.38   23.40
   4  -6  -5  414.28   23.43
   4  -6  -5  407.72   23.77
   4  -6  -5  437.09   23.60
   4  -6  -4   32.67    3.95
  -4   6   4   29.38    4.23
   4   6  -4   28.34    2.62
   4  -6  -4   28.21    2.26
   4   6  -4   19.74    2.09
   4  -6  -4   28.25    2.20
   4  -6  -4   38.60    2.95
   4  -6  -4   28.18    2.33
   4  -6  -3  258.20   12.40
   4  -6  -3  199.05   11.76
   4  -6  -3  196.02   11.80
   4   6  -3  156.77   11.77
   4   6  -3  215.99   12.08
   4  -6  -3  231.45   12.09
   4   6  -3  213.11   11.90
   4   6  -3  212.08   11.99
   4   6  -3  159.89   11.66
  -4   6   3  237.75   14.47
   4  -6  -3  208.33   11.86
   4   6  -2  268.66   13.69
   4   6  -2  239.81   13.71
   4  -6  -2  243.34   13.62
  -4   6   2  208.94   15.48
   4   6  -2  231.32   13.49
   4  -6  -2  188.08   13.36
   4  -6  -2  271.15   13.91
   4  -6  -2  213.56   13.37
  -4   6   2  256.15   15.80
   4   6  -2  214.86   14.00
   4  -6  -2  219.73   13.46
   4  -6  -1  488.12   28.53
   4  -6  -1  487.09   28.59
   4   6  -1  511.05   28.56
   4  -6  -1  446.65   28.41
   4   6  -1  506.15   28.70
   4  -6  -1  457.00   28.43
  -4   6   1  522.06   30.75
  -4   6   1  539.09   30.75
   4   6  -1  529.11   29.55
  -4  -6   1  529.81   29.51
   4  -6  -1  543.91   28.80
   4  -6   0  523.01   30.55
   4   6   0  544.20   30.65
   4  -6   0  589.73   30.80
   4  -6   0  469.43   30.43
   4  -6   0  513.47   30.51
   4   6   0  541.41   30.75
   4   6   0  530.99   31.86
  -4   6   0  571.50   32.78
  -4  -6   0  539.65   31.73
  -4   6   0  570.24   32.79
   4  -6   1  401.58   22.02
   4  -6   1  351.38   21.89
   4  -6   1  388.90   22.17
   4  -6   1  350.76   21.89
   4   6   1  383.26   22.13
   4   6   1  375.19   22.18
   4   6   1  378.54   22.16
  -4  -6  -1  389.35   23.56
  -4   6  -1  407.25   24.47
  -4   6  -1  413.57   24.31
   4   6   2  128.81    8.36
   4   6   2  106.80    8.03
   4  -6   2  154.82    8.30
   4   6   2  138.31    8.42
  -4  -6  -2  133.86    8.09
   4   6   2  129.97    8.38
   4   6   2  128.73    8.42
  -4  -6  -2  153.97   10.27
  -4   6  -2  160.51   10.66
   4  -6   2  146.38    8.37
   4   6   3   61.53    4.43
   4   6   3   60.72    4.55
   4   6   3   52.41    4.04
   4  -6   3   63.98    4.32
   4  -6   3   69.73    6.93
   4   6   3   65.70    4.54
  -4  -6  -3   64.99    4.22
   4   6   3   64.55    4.56
   4  -6   3   61.18    4.25
   4   6   4    2.20    1.81
   4  -6   4    4.00    1.69
   4   6   4    1.27    1.67
  -4   6  -4    4.27    1.73
   4   6   4    2.60    1.88
   4   6   4    1.71    1.91
   4  -6   4    1.01    1.41
  -4  -6  -4    2.72    1.42
   4   6   4    1.59    1.04
  -4   6  -5  249.14   14.93
   4   6   5  257.09   14.99
   4   6   5  234.89   14.73
   4  -6   5  246.70   15.03
   4   6   5  257.17   15.09
  -4   6  -5  240.37   14.95
   4   6   5  241.72   14.97
  -4  -6  -5  230.52   14.76
  -4   6  -6   14.04    2.24
  -4   6  -6   11.79    2.07
   4   6   6    6.89    2.18
  -4  -6  -6   13.30    2.16
   4  -6   6   11.13    2.04
   4  -6   6   11.37    2.03
  -4  -6  -7    5.86    1.92
  -4   6  -7    8.25    2.26
  -4   6  -7   10.03    2.12
   4   6   7    7.88    2.47
   4  -6   7    2.80    1.86
   4  -6   7   12.52    2.08
  -4  -6  -7    9.53    2.19
  -4   6  -8    3.17    2.10
  -4   6  -8    2.37    1.84
   4   6   8    2.35    2.20
   4  -6   8    2.67    1.57
   4  -6   8    1.80    1.68
  -4  -6  -8    1.20    2.06
  -4  -6  -9  291.15   16.34
   4  -6   9  288.56   16.34
  -4   6  -9  277.84   16.30
  -4   6  -9  237.79   16.26
   4   6   9  257.87   16.38
  -4   6 -10   27.08    2.30
   4   6  10   27.02    2.59
  -4   6 -10   26.40    2.36
   4  -7 -11   58.12    3.46
   4   7 -11   70.00    3.81
   4   7 -11   68.79    3.74
   4  -7 -10    3.85    1.28
   4   7 -10    2.32    1.59
   4   7 -10    1.46    1.55
   4  -7 -10    2.73    1.21
   4  -7  -9  124.84    9.88
   4   7  -9  206.17   10.52
   4  -7  -9  166.64    9.95
   4   7  -9  158.80   10.15
  -4  -7   9  173.26   10.09
   4  -7  -8  278.47   19.50
   4   7  -8  326.13   19.72
   4  -7  -8  375.27   19.52
   4   7  -8  374.08   19.81
   4  -7  -8  292.88   19.45
   4  -7  -7    2.80    1.81
   4   7  -7    0.49    1.66
   4   7  -7    1.20    1.66
   4  -7  -7    0.75    1.24
   4  -7  -7    2.32    1.45
   4   7  -7    2.29    1.63
   4   7  -6  120.22    9.40
   4  -7  -6  181.86    9.91
   4   7  -6  155.44    9.54
   4   7  -6  174.76    9.75
   4  -7  -6  158.61    9.31
   4   7  -6  125.80    9.33
   4  -7  -6  157.87    9.45
   4   7  -5   35.60    4.01
   4  -7  -5   67.38    4.44
   4  -7  -5   43.81    4.18
   4   7  -5   48.80    3.85
   4  -7  -5   65.36    3.96
   4   7  -5   59.48    4.26
   4   7  -5   73.36    4.28
   4  -7  -5   60.24    4.06
   4   7  -4   22.85    2.42
   4  -7  -4   23.07    1.91
   4   7  -4   16.81    1.79
   4  -7  -4   21.42    1.99
   4  -7  -4   22.70    2.12
   4  -7  -4   27.46    2.80
   4   7  -3    2.22    1.33
   4  -7  -3    1.91    1.20
   4  -7  -3    2.42    1.02
   4   7  -3    2.61    1.23
   4  -7  -3    2.71    1.13
   4  -7  -3    2.72    1.56
  -4   7   3    2.59    2.43
   4  -7  -3    2.00    2.00
   4   7  -2   13.54    1.92
   4  -7  -2   13.18    1.58
  -4   7   2   15.68    1.63
   4  -7  -2   13.16    1.78
   4   7  -2   11.28    1.50
   4  -7  -2   14.35    1.49
   4  -7  -2   15.34    1.52
  -4   7   2   14.57    3.20
   4   7  -2   13.84    2.10
   4   7  -1   83.94    5.08
   4   7  -1   78.71    5.17
   4   7  -1   75.84    4.99
   4  -7  -1   71.54    4.83
   4   7  -1   73.59    4.82
   4  -7  -1   62.19    4.55
   4  -7  -1   87.36    5.22
   4  -7  -1   68.19    4.63
  -4   7   1   70.57    4.62
  -4   7   1   73.11    6.78
   4   7  -1   70.44    5.77
   4   7   0  118.21    6.95
   4   7   0  122.57    7.12
  -4   7   0  102.25    6.59
   4  -7   0   84.92    6.57
   4   7   0  110.87    8.25
  -4   7   0  117.53    9.03
  -4  -7   0  114.31    8.08
   4   7   0  123.16    6.94
   4  -7   0  116.65    6.80
   4  -7   0   95.87    6.58
   4  -7   0  111.68    6.73
   4  -7   0  133.51    7.17
   4  -7   1   25.23    2.49
   4  -7   1   20.32    2.02
   4  -7   1   23.92    2.07
   4   7   1   26.86    2.45
  -4  -7  -1   25.70    3.41
  -4   7  -1   26.57    3.86
   4   7   1   22.15    2.71
   4   7   1   25.05    2.53
   4  -7   1   24.12    2.24
   4   7   1   25.64    2.68
   4   7   2    7.42    1.84
   4   7   2    5.46    1.95
  -4  -7  -2    7.60    1.40
   4  -7   2    7.98    1.44
   4   7   2    6.03    1.90
  -4  -7  -2   12.97    2.98
   4   7   2    6.39    1.95
   4  -7   2    7.80    1.70
   4  -7   3    0.81    1.44
  -4  -7  -3    0.68    1.30
   4  -7   3    0.62    1.37
   4   7   3    0.72    1.14
   4   7   3   -0.23    1.72
  -4   7  -3   -0.21    1.64
   4   7   3    0.67    1.90
   4   7   3    0.68    1.79
   4   7   3   -0.15    1.77
   4   7   4   17.98    2.47
   4   7   4   17.65    2.58
  -4   7  -4   20.50    2.30
   4   7   4   17.63    2.48
   4   7   4   16.66    2.57
  -4  -7  -4   18.50    2.08
   4   7   4   16.95    1.86
   4  -7   4   23.03    2.25
   4   7   5  362.03   21.02
  -4   7  -5  375.30   20.85
   4   7   5  326.31   20.84
  -4  -7  -5  339.73   20.67
   4  -7   5  331.60   20.90
   4   7   5  346.21   20.86
   4   7   6  104.78    6.79
   4  -7   6  107.50    6.76
  -4   7  -6   93.53    6.64
  -4  -7  -6  100.49    6.46
   4  -7   6   96.86    6.59
  -4   7  -6   97.62    6.56
  -4  -7  -7   12.97    2.38
  -4   7  -7   24.43    2.89
  -4   7  -7   21.33    2.56
   4  -7   7   23.61    2.61
   4  -7   7   19.57    2.56
  -4  -7  -7   21.24    2.59
   4   7   7   18.29    2.93
   4  -7   8  139.11    8.60
  -4   7  -8  144.09    8.54
  -4   7  -8  126.85    8.60
   4  -7   8  117.34    8.44
   4   7   8  123.78    8.67
  -4  -7  -8  140.17    8.55
  -4  -7  -9   95.92    6.23
   4   7   9   99.79    6.40
  -4   7  -9   95.72    6.15
   4  -7   9   91.93    6.17
  -4   7  -9   89.46    6.27
  -4   7 -10  108.80    6.29
   4   7  10   93.15    6.40
  -4  -7 -10  105.84    6.36
  -4   7 -10   98.85    6.37
   4   8 -11    8.25    1.20
  -4   8  11    7.48    1.25
   4   8 -11    6.43    1.19
   4  -8 -10  153.26   10.93
   4   8 -10  187.04   11.15
   4  -8  -9   11.64    1.82
   4  -8  -9   14.38    1.74
   4   8  -9   16.47    2.19
   4   8  -9   13.12    2.02
  -4  -8   9   17.88    2.03
   4   8  -8    0.61    1.96
   4  -8  -8    2.73    1.67
   4   8  -8    1.27    1.73
   4  -8  -8    1.26    1.23
   4  -8  -8    0.35    1.51
   4   8  -8   -0.40    1.75
   4   8  -7  257.51   14.49
   4   8  -7  192.89   14.34
   4  -8  -7  207.65   14.44
   4   8  -7  254.82   14.85
   4  -8  -7  258.54   14.17
   4  -8  -7  265.71   14.42
   4   8  -7  210.28   14.28
   4   8  -6  434.68   34.42
   4  -8  -6  703.06   34.96
   4   8  -6  660.26   34.67
   4   8  -6  664.91   34.78
   4  -8  -6  604.55   34.35
   4  -8  -6  664.44   34.57
   4   8  -6  500.67   34.33
   4  -8  -5   15.78    2.48
   4   8  -5   14.37    1.81
   4   8  -5   21.15    2.28
   4   8  -5   19.10    2.56
   4  -8  -5   20.65    1.95
   4   8  -5   17.41    2.52
   4  -8  -5   21.61    2.15
   4  -8  -4   53.39    4.12
   4  -8  -4   49.23    3.68
   4  -8  -4   50.80    4.39
   4  -8  -4   57.88    3.90
   4   8  -4   54.75    4.34
   4  -8  -3  165.98    9.44
   4  -8  -3  155.09    9.25
   4  -8  -3  146.23    9.03
   4  -8  -2  172.54   10.44
   4  -8  -2  176.19   10.16
   4   8  -2  176.37   10.47
   4  -8  -2  173.03   10.14
   4   8  -2  183.03   10.56
  -4   8   2  181.87   10.31
   4   8  -1   13.44    2.17
   4   8  -1   16.40    2.22
   4   8  -1   15.61    2.49
  -4   8   1   15.59    1.62
   4  -8  -1   13.89    1.82
   4   8  -1   11.85    1.72
   4  -8  -1   14.52    2.25
   4  -8  -1   15.46    1.50
   4   8  -1   17.98    2.83
   4  -8  -1   13.84    1.60
   4   8   0  138.24    8.52
   4   8   0  149.47    8.73
   4  -8   0  111.01    8.14
   4  -8   0  138.41    8.36
   4   8   0  149.33    8.55
   4  -8   0  151.91    8.74
   4  -8   0  128.30    8.14
   4   8   0  159.18   10.47
   4  -8   0  136.37    8.42
   4   8   1    3.44    2.11
   4   8   1    4.00    1.72
   4  -8   1    1.06    1.09
   4  -8   1    3.60    1.20
   4   8   1    1.47    1.54
   4  -8   1    2.82    1.68
   4   8   1    2.24    1.75
   4   8   1    2.77    2.07
   4  -8   1    2.52    1.34
   4  -8   2  390.04   21.95
   4   8   2  413.78   22.16
  -4  -8  -2  376.44   21.63
   4   8   2  385.12   21.94
   4   8   2  393.11   21.97
   4  -8   3  125.85    8.31
   4   8   3  134.33    8.63
  -4   8  -3  141.57    8.50
   4  -8   3  126.78    8.31
   4   8   3  123.14    8.43
   4   8   3  136.09    8.55
  -4  -8  -3  126.61    8.19
   4   8   3  140.70    8.69
   4   8   4  780.33   39.18
  -4   8  -4  716.35   38.93
  -4   8  -4  560.40   38.61
   4   8   4  553.81   38.46
   4  -8   4  725.39   38.86
   4   8   4  633.67   38.67
   4   8   4  690.15   38.90
  -4  -8  -4  729.93   38.70
   4   8   4  723.42   39.07
  -4   8  -5   37.02    3.48
   4   8   5   36.10    3.49
   4  -8   5   36.41    3.47
  -4  -8  -5   38.26    3.25
   4   8   5   35.99    3.57
  -4   8  -5   34.39    3.14
  -4  -8  -6  161.27    9.47
   4  -8   6  147.28    9.26
   4   8   6  146.11    9.11
  -4  -8  -6  150.99    9.04
   4   8   6  140.70    9.20
  -4  -8  -7    6.24    2.03
  -4   8  -7    6.75    1.73
   4  -8   7    9.34    2.04
   4   8   7    7.19    2.32
  -4  -8  -7   10.84    2.02
   4  -8   7    8.18    1.83
   4  -8   8  358.95   17.86
  -4   8  -8  341.67   17.84
  -4   8  -8  240.81   17.42
   4  -8   8  346.90   17.83
  -4  -8  -8  214.05   17.42
   4   8   8  365.15   17.92
  -4  -8  -9  128.37    7.73
   4   8   9  135.58    7.90
  -4   8  -9  127.26    7.83
   4  -8   9  138.31    7.82
  -4   8 -10   94.23    5.95
   4   8  10   93.63    5.92
  -4  -8 -10   97.80    5.86
  -4   9  11    0.58    0.99
   4   9 -11    0.56    0.71
   4   9 -10   13.26    1.63
   4  -9 -10   11.58    1.50
   4   9  -9    9.41    2.01
   4   9  -9    8.58    1.84
   4   9  -9    6.60    1.58
   4  -9  -9    3.59    1.31
  -4   9   9    9.99    1.75
  -4  -9   9    8.86    1.66
   4  -9  -9    6.03    1.52
   4  -9  -8    2.51    1.56
   4   9  -8    7.64    2.22
   4   9  -8    5.16    1.59
   4  -9  -8    2.25    1.55
   4   9  -8    5.21    1.82
   4   9  -7   21.52    2.88
   4  -9  -7   23.87    2.80
   4  -9  -7   19.10    2.33
   4   9  -7   17.88    2.30
   4   9  -7   16.81    2.70
   4   9  -6  242.37   14.06
   4  -9  -6  229.51   13.78
   4   9  -6  228.88   13.88
   4  -9  -6  261.03   14.19
   4   9  -5   54.30    4.36
   4   9  -5   60.09    4.29
   4  -9  -5   62.27    4.21
   4   9  -5   52.06    4.48
   4  -9  -4    8.70    1.94
   4  -9  -4   10.12    2.46
   4   9  -4    8.95    2.39
  -4   9   4   10.21    1.76
   4   9  -3  525.46   28.88
   4  -9  -3  538.01   29.19
   4  -9  -3  532.01   28.91
  -4   9   3  535.54   28.73
  -4   9   2  262.70   15.03
   4   9  -2  253.45   15.21
   4   9  -2  297.88   15.26
   4  -9  -2  244.22   15.15
   4   9  -1   32.55    3.22
   4  -9  -1   33.25    2.84
   4   9  -1   26.32    2.68
  -4   9   1   35.48    2.62
   4   9  -1   36.18    3.14
   4   9  -1   38.10    3.47
   4  -9  -1   32.51    2.80
   4  -9  -1   35.71    3.23
   4  -9   0   38.15    2.99
   4   9   0   41.50    3.27
   4  -9   0   42.19    3.39
   4  -9   0   30.64    2.70
   4   9   0   42.35    3.60
   4   9   0   42.01    3.35
   4  -9   0   38.53    3.04
   4   9   1  271.69   15.34
   4   9   1  256.46   15.44
   4   9   1  286.21   15.48
   4  -9   1  273.51   15.45
   4  -9   1  275.21   15.32
   4   9   1  285.06   15.58
  -4   9  -2  156.84   10.42
   4  -9   2  184.72   10.62
   4   9   2  181.97   10.69
   4   9   2  187.67   10.64
   4   9   2  196.61   10.90
   4   9   3  154.42    9.93
   4   9   3  163.41    9.97
   4  -9   3  151.05    9.79
  -4   9  -3  188.03   10.06
   4   9   3  172.40   10.21
   4   9   3  164.79   10.18
  -4  -9  -3  161.67    9.66
  -4   9  -3  132.54    9.61
   4  -9   3  141.12    9.73
   4   9   4   29.87    3.14
  -4   9  -4   17.15    2.27
   4   9   4   24.34    3.02
   4   9   4   29.08    2.87
   4  -9   4   23.93    2.57
  -4   9  -4   27.06    2.75
   4   9   5  138.61    7.89
   4  -9   5  122.95    7.73
  -4   9  -5  125.86    7.62
   4  -9   5  118.85    7.49
   4   9   5  116.19    7.63
  -4   9  -6    9.60    2.17
   4  -9   6    7.46    2.05
   4   9   6    8.09    2.41
  -4   9  -6    8.62    1.62
  -4  -9  -6    7.57    2.37
  -4  -9  -7    9.78    2.14
  -4   9  -7    6.18    1.51
   4  -9   7   12.58    2.02
   4  -9   7   13.26    2.02
  -4  -9  -7   12.23    1.78
   4   9   7   13.30    2.40
  -4  -9  -8    3.09    1.36
  -4   9  -8    4.61    1.24
   4  -9   8    5.63    1.62
   4  -9   8    4.13    1.49
   4   9   8    2.75    1.86
  -4  -9  -8    4.98    1.44
   4   9   9   17.37    1.96
  -4   9  -9   14.75    1.41
   4  -9   9   17.81    1.76
   4 -10 -10   31.00    2.33
   4  10 -10   33.54    2.45
   4  10  -9    0.34    1.41
   4  10  -9    0.87    1.51
   4  10  -9    0.62    0.99
   4 -10  -9    0.20    1.21
   4 -10  -9   -0.71    1.14
  -4  10   9    0.59    1.31
  -4 -10   9   -0.27    1.25
   4  10  -8  111.98    7.48
   4 -10  -8  118.10    7.18
   4  10  -8  118.82    7.30
  -4  10   8  127.31    7.26
  -4 -10   8  126.11    7.36
   4  10  -7  182.65   11.73
   4 -10  -7  182.30   11.64
   4  10  -7  185.19   11.64
   4 -10  -7  186.98   11.42
  -4  10   7  184.09   11.39
   4  10  -7  178.35   11.44
  -4  10   6   42.52    3.27
   4  10  -6   38.59    3.52
   4 -10  -6   25.39    3.18
   4  10  -6   30.03    3.44
   4  10  -6   42.59    3.42
   4 -10  -6   41.07    3.31
  -4  10   5  211.93   12.55
   4  10  -5  212.46   12.66
   4  10  -5  213.02   12.89
   4 -10  -5  219.14   12.86
  -4  10   4   -0.07    1.45
   4 -10  -4   -0.60    2.00
   4  10  -4    1.25    2.00
   4 -10  -4    1.90    2.17
   4  10  -4    1.28    2.42
   4  10  -4   -0.16    1.38
   4  10  -3    3.56    1.76
   4  10  -3    4.60    1.67
   4 -10  -3    6.26    2.32
   4 -10  -3    4.22    1.83
  -4  10   3    1.46    1.28
   4 -10  -2  219.14   13.72
   4  10  -2  233.90   13.87
  -4  10   2  229.84   13.59
   4 -10  -2  245.82   13.77
   4 -10  -2  230.40   14.06
   4  10  -1  155.89    9.96
   4  10  -1  160.41   10.13
   4 -10  -1  159.04   10.15
   4 -10  -1  145.27    9.75
   4 -10  -1  166.86    9.88
   4 -10   0  317.79   18.70
   4 -10   0  298.90   18.54
   4 -10   0  314.99   18.90
   4  10   0  306.56   18.77
   4  10   0  328.56   18.99
   4 -10   1    9.69    1.47
   4 -10   1    9.36    2.12
   4  10   1   13.55    2.54
   4 -10   1   12.72    1.96
   4  10   1   12.55    2.27
   4  10   1   11.04    2.57
  -4  10  -2  480.40   31.90
   4 -10   2  595.74   32.21
   4  10   2  657.80   32.55
   4  10   2  626.23   32.21
   4  10   2  601.86   32.25
   4 -10   2  437.72   31.77
   4 -10   3  133.30   10.30
   4 -10   3  184.58   10.56
  -4  10  -3  133.49   10.37
   4  10   3  186.65   11.05
  -4 -10  -3  183.00   10.39
   4  10   3  186.17   10.74
   4  10   3  199.82   10.81
  -4 -10  -4    1.69    2.27
  -4  10  -4    3.46    1.71
   4  10   4    0.87    2.06
   4  10   4    1.87    2.02
   4  10   4    4.81    2.42
  -4 -10  -4    2.72    1.32
   4 -10   4    3.83    1.58
  -4  10  -5    5.24    1.96
   4  10   5    4.41    2.22
   4  10   5    5.30    2.21
   4 -10   5    6.94    1.97
  -4 -10  -5    6.35    1.54
   4 -10   5    8.21    1.87
   4 -10   6  154.12   10.53
  -4  10  -6  173.30   10.61
   4  10   6  160.08   10.58
   4 -10   6  166.37   10.76
  -4 -10  -6  174.33   10.43
  -4 -10  -6  183.16   10.88
  -4 -10  -7   -0.44    1.64
  -4  10  -7    1.94    1.53
   4 -10   7    2.02    1.52
  -4 -10  -7    0.39    1.28
   4  10   7    1.88    1.79
   4 -10   8    0.52    1.13
  -4 -10  -8    0.05    1.18
  -4  10  -8   -1.00    1.29
  -4  10  -8   -0.17    0.74
   4  10   8   -0.73    1.54
  -4 -10  -8    0.57    1.14
   4 -10   8   -0.11    1.16
  -4  10  -9  106.72    6.47
  -4 -10  -9  103.47    6.40
   4  10   9   96.08    6.45
   4 -10   9  120.31    6.56
   4  11 -10   23.58    1.76
   4 -11  -9  239.05   12.05
   4  11  -9  233.44   12.07
  -4  11   9  218.20   12.01
  -4 -11   9  226.50   12.05
   4  11  -8    2.59    1.64
   4 -11  -8    2.67    1.51
   4 -11  -8    2.77    1.35
   4  11  -8    1.83    1.52
  -4 -11   8    2.43    1.49
  -4  11   8    2.56    1.34
   4  11  -7  168.00   10.68
   4 -11  -7  161.15   10.60
   4  11  -7  170.40   10.64
  -4  11   7  158.45   10.36
   4 -11  -7  170.39   10.44
   4  11  -7  175.63   10.55
  -4  11   6   34.18    2.82
   4  11  -6   30.86    2.89
   4 -11  -5   41.79    3.75
  -4  11   5   42.53    3.33
   4  11  -5   39.84    3.85
   4  11  -5   47.76    3.67
   4 -11  -4  270.58   16.10
  -4  11   4  254.65   15.80
   4  11  -4  247.92   16.03
   4 -11  -4  264.34   16.29
   4  11  -4  256.94   16.22
   4  11  -4  274.35   16.02
  -4  11   3   68.82    4.88
   4  11  -3   68.49    5.26
  -4 -11   3   69.77    5.26
   4 -11  -3   71.84    5.00
   4 -11  -3   66.10    5.11
   4  11  -2    9.85    2.67
  -4  11   2   11.08    1.76
   4 -11  -2   10.10    1.99
   4  11  -2    8.10    2.20
   4 -11  -2    9.77    1.93
   4 -11  -2   12.18    2.61
   4  11  -2    9.23    1.96
   4  11  -2    8.88    2.14
   4  11  -1    2.25    1.94
   4  11  -1    4.48    2.15
   4 -11  -1    6.31    2.17
   4 -11  -1    2.27    1.54
  -4 -11   1    1.29    1.53
   4 -11  -1    1.38    1.64
   4  11   0   20.22    2.54
   4  11   0   19.51    2.90
   4 -11   0   21.40    2.80
   4 -11   0   22.35    2.36
   4 -11   0   19.59    2.15
  -4 -11   0   18.87    2.50
  -4 -11  -1  558.94   33.26
   4  11   1  563.33   33.46
   4  11   1  571.94   33.17
   4  11   1  551.25   33.18
   4 -11   1  533.73   33.28
   4 -11   1  596.95   33.21
   4 -11   2    2.54    1.23
  -4 -11  -2    1.35    1.84
   4 -11   2    0.98    1.82
  -4  11  -2    1.74    1.38
   4  11   2    2.09    2.09
   4  11   2    0.08    2.18
   4  11   2    0.71    2.21
   4  11   3  190.23   10.56
  -4 -11  -3  185.24   10.81
   4  11   3  189.91   10.96
  -4  11  -3  132.57   10.14
   4 -11   3  131.10   10.12
   4 -11   3  181.20   10.39
  -4 -11  -3  180.94   10.20
   4  11   4    7.10    2.17
  -4 -11  -4    9.18    2.48
   4 -11   4    6.11    1.61
  -4  11  -4    5.57    1.69
  -4 -11  -4    8.64    1.51
   4  11   4    7.92    2.40
   4 -11   5  265.30   15.95
   4 -11   5  297.10   15.81
  -4 -11  -5  283.16   15.58
   4  11   5  265.01   15.76
  -4 -11  -6   67.80    4.69
   4  11   6   61.16    4.39
  -4 -11  -6   43.27    4.30
   4 -11   6   65.46    4.58
  -4 -11  -6   62.06    4.14
  -4  11  -6   49.05    4.12
   4 -11   6   69.81    4.45
  -4  11  -7    5.90    1.47
   4  11   7    7.63    1.68
   4 -11   7    5.15    1.45
  -4 -11  -7    6.18    1.75
  -4 -11  -7    6.78    1.31
   4  11   8   43.61    2.95
  -4 -11  -8   44.15    2.80
  -4  11  -8   45.96    2.87
   4 -12  -9    2.73    0.90
   4  12  -9    4.15    1.01
  -4  12   9    4.58    1.08
  -4 -12   9    4.49    1.01
   4 -12  -9    5.43    0.99
   4  12  -8    8.56    1.51
   4 -12  -8    8.22    1.58
   4  12  -8    8.93    1.49
  -4 -12   8    6.97    1.48
  -4  12   8    6.23    1.35
   4 -12  -8    7.43    1.45
   4  12  -7   18.65    2.36
   4 -12  -7   20.80    2.26
   4  12  -7   26.38    2.39
  -4  12   7   23.50    2.27
   4 -12  -7   20.31    2.53
   4 -12  -6    4.86    2.02
   4  12  -6    4.82    1.68
   4 -12  -6    3.14    1.66
  -4  12   6    5.37    1.54
   4  12  -6    4.02    1.64
  -4  12   5    8.33    1.75
   4 -12  -5    8.64    2.21
   4  12  -5    6.65    2.35
   4 -12  -5    5.85    2.19
   4  12  -5    9.23    2.51
   4  12  -5    9.52    1.91
   4 -12  -4   39.89    3.69
   4  12  -4   39.42    3.76
   4 -12  -4   43.77    3.57
   4 -12  -4   41.75    3.87
   4  12  -4   43.71    3.62
  -4  12   4   38.87    3.32
   4 -12  -3  215.59   13.69
   4  12  -3  222.27   13.81
   4 -12  -3  231.60   13.70
  -4 -12   3  225.22   13.78
   4  12  -3  213.16   13.99
  -4  12   3  219.45   13.50
   4  12  -2  220.70   13.85
   4 -12  -2  223.35   13.71
  -4 -12   2  218.05   13.98
   4 -12  -2  232.01   14.02
   4  12  -2  239.32   14.07
   4 -12  -2  207.16   13.61
   4 -12  -1  190.08   12.72
   4  12  -1  203.70   13.02
   4 -12  -1  218.38   12.93
   4 -12  -1  193.70   13.17
   4  12  -1  211.41   13.27
   4  12  -1  244.78   13.16
   4  12   0    0.32    1.80
   4 -12   0    0.23    1.47
   4 -12   0   -0.85    2.13
   4  12   0   -0.80    2.25
   4 -12   0    0.35    1.26
  -4 -12   0    1.29    1.70
   4  12   1  231.04   14.05
  -4 -12  -1  228.49   14.14
   4 -12   1  226.73   14.18
   4  12   1  220.42   14.35
   4  12   1  231.96   14.12
   4  12   2   35.19    3.24
  -4 -12  -2   34.79    3.51
   4 -12   2   38.47    3.42
   4  12   2   35.51    3.53
   4  12   2   43.41    3.92
  -4 -12  -3   15.54    2.62
   4  12   3   14.71    1.97
   4 -12   3   15.44    2.05
   4 -12   3    8.56    1.66
   4  12   3   16.05    2.54
  -4 -12  -4   21.05    2.73
  -4  12  -4   15.45    1.98
  -4 -12  -4   21.62    1.98
   4 -12   4   15.91    2.01
   4  12   4   19.89    2.60
  -4 -12  -5   51.85    3.97
   4 -12   5   48.81    3.47
  -4 -12  -5   34.05    3.74
  -4  12  -5   33.51    3.20
   4 -12   5   48.69    3.72
  -4 -12  -5   50.39    3.30
   4  12   5   43.12    3.54
   4 -12   6    5.60    1.40
  -4 -12  -6    3.92    1.62
   4 -12   6    3.96    1.51
  -4 -12  -6    5.83    1.23
   4  12   6    6.57    1.76
  -4  12  -6    4.67    1.28
   4 -12   7   75.09    4.42
   4  12   7   70.76    4.40
  -4 -12  -7   66.11    4.49
  -4 -12  -7   66.73    4.18
   4 -12   7   63.96    4.43
   4  13  -8  196.52   12.08
   4 -13  -8  183.27   12.01
   4  13  -8  210.80   12.02
   4 -13  -8  212.86   12.03
  -4 -13   8  205.42   12.06
  -4 -13   7    0.79    1.28
  -4  13   7   -0.32    1.16
   4  13  -7    0.55    1.26
   4  13  -7    0.72    1.29
   4  13  -6   48.14    3.76
   4 -13  -6   52.30    3.84
  -4  13   6   52.28    3.47
   4  13  -6   60.53    3.72
   4 -13  -5   36.74    3.21
   4  13  -5   33.38    3.29
   4 -13  -5   38.41    3.09
  -4  13   5   38.31    2.94
   4  13  -5   38.02    3.07
   4  13  -4   18.25    2.64
   4 -13  -4   18.51    2.33
   4 -13  -4   12.87    2.56
   4 -13  -4   13.08    2.31
   4  13  -4   20.42    2.34
   4  13  -3   68.48    5.05
   4 -13  -3   70.43    4.85
  -4 -13   3   58.40    4.85
   4  13  -3   64.18    5.31
   4 -13  -3   62.01    4.79
   4  13  -2   22.53    2.96
   4 -13  -2   25.76    2.72
   4 -13  -2   23.64    3.28
  -4 -13   2   25.68    3.18
   4  13  -2   22.48    3.48
   4 -13  -2   27.78    2.72
   4 -13  -1  194.76   13.64
   4  13  -1  229.91   14.03
   4 -13  -1  232.94   13.92
  -4 -13   1  229.21   14.38
   4 -13  -1  210.33   14.11
   4  13  -1  230.62   14.27
   4  13   0   62.70    4.72
   4 -13   0   61.05    4.57
   4 -13   0   62.56    4.85
  -4 -13   0   57.61    4.58
   4  13   0   63.04    4.96
   4  13   1  112.41    7.42
   4  13   1  119.49    7.71
   4 -13   1  101.84    7.52
  -4  13  -1  117.51    7.16
  -4 -13  -1  108.39    7.48
   4 -13   2  197.20   12.70
  -4 -13  -2  201.96   12.83
   4  13   2  210.07   12.61
   4  13   2  213.38   12.83
   4 -13   3   14.30    1.85
   4  13   3   20.73    2.14
   4 -13   3   21.97    2.47
   4  13   3   20.92    2.44
   4  13   3   20.46    2.58
  -4 -13  -3   23.94    2.68
  -4 -13  -4    4.82    2.04
  -4 -13  -4    2.08    2.19
   4  13   4    4.85    1.74
   4 -13   4    2.87    1.26
   4 -13   5   66.65    4.61
  -4 -13  -5   50.82    4.88
  -4  13  -5   57.29    4.40
   4 -13   5   87.31    5.08
  -4 -13  -5   87.20    5.21
   4  13   5   86.71    4.92
  -4 -13  -6   70.88    6.14
   4 -13   6  114.42    6.46
   4  13   6  122.11    6.34
  -4  13  -6   82.03    5.99
   4 -13   6  143.67    6.43
   4 -13   7   15.48    1.35
  -4 -13  -7   14.22    1.53
   4 -13   7   10.86    1.44
   4 -14  -8   -0.57    1.25
  -4 -14   7  227.65   13.47
   4  14  -7  206.50   13.42
   4  14  -7  244.17   13.42
   4 -14  -6   73.42    4.55
   4 -14  -6   63.89    4.35
   4  14  -6   75.10    4.44
   4  14  -6   68.55    4.47
   4 -14  -5   24.42    2.53
   4  14  -5   27.96    2.81
   4 -14  -5   29.21    2.48
   4 -14  -5   21.58    2.65
   4  14  -5   27.87    2.57
   4  14  -5   25.42    2.44
   4  14  -4  162.29    9.98
   4 -14  -4  157.54    9.78
   4 -14  -4  155.07   10.02
   4 -14  -4  140.31    9.77
   4  14  -4  169.64    9.86
   4  14  -3    4.91    2.04
   4 -14  -3    2.38    1.48
   4  14  -3    6.03    2.31
   4 -14  -3    3.80    1.61
   4  14  -2    2.71    2.00
   4 -14  -2    3.75    1.65
   4 -14  -2    4.35    2.26
  -4 -14   2    2.41    2.06
   4  14  -2    5.03    2.43
   4 -14  -2    2.30    1.40
   4 -14  -1   33.24    2.93
   4  14  -1   37.65    3.43
   4 -14  -1   42.10    3.35
  -4 -14   1   33.37    3.78
   4 -14  -1   33.16    3.59
   4  14  -1   37.52    3.75
   4  14   0   16.24    2.34
  -4 -14   0   16.08    2.92
   4 -14   0   18.38    2.59
   4  14   0   17.59    2.75
  -4 -14   0   15.75    2.07
   4  14   1   26.23    2.77
  -4  14  -1   33.94    2.48
  -4 -14  -1   29.10    3.51
   4 -14   1   30.52    3.02
   4  14   1   30.45    3.13
  -4 -14  -1   28.04    2.80
   4  14   2   49.36    3.36
  -4 -14  -2   45.11    4.16
   4 -14   2   39.16    3.41
  -4 -14  -2   45.90    3.60
   4  14   2   47.65    3.63
  -4 -14  -3    0.54    1.62
   4 -14   3    0.85    1.41
  -4 -14  -4    1.26    1.91
  -4 -14  -4    0.25    1.44
   4 -14   4    0.50    0.91
  -4 -14  -5   53.56    3.92
  -4 -14  -5   60.13    3.92
   4 -14   5   48.64    3.50
   4 -14   5   53.15    3.77
   4 -14   6   95.59    5.36
   4 -14   6   87.23    5.53
  -4 -15   7    1.98    1.28
   4  15  -6   10.46    1.39
   4 -15  -6   14.62    1.46
   4 -15  -6   12.23    1.52
   4  15  -6   16.34    1.47
  -4 -15   6   14.47    1.54
   4 -15  -5   -0.05    1.22
   4 -15  -5    0.05    1.42
   4 -15  -5    1.00    1.16
   4  15  -5    0.19    1.05
   4  15  -5    0.52    1.07
   4 -15  -4    0.75    1.27
   4 -15  -4    0.51    1.27
   4  15  -4   -0.35    1.59
   4  15  -4    0.83    1.30
   4 -15  -4   -0.06    1.71
   4 -15  -3  191.77   10.79
   4  15  -3  178.14   10.86
   4 -15  -3  159.54   10.60
   4  15  -2  110.16    6.86
   4  15  -2  110.80    7.12
   4 -15  -2  116.67    6.76
   4 -15  -2  100.03    6.52
   4 -15  -2   92.38    6.89
  -4 -15   2   89.64    6.77
  -4 -15   1    0.77    2.01
   4 -15  -1    1.44    1.94
   4  15  -1    1.20    2.07
   4  15  -1    0.55    1.55
   4  15  -1    0.06    1.46
   4 -15   0    0.14    1.67
  -4 -15   0    0.81    1.90
   4  15   0    1.04    1.92
   4  15   0    0.28    1.47
  -4  15   0   -0.38    1.04
   4  15   0    0.06    1.40
  -4 -15  -1    5.89    1.39
   4  15   1    6.75    1.54
   4 -15   1    3.65    1.21
   4 -15   1    6.71    1.84
  -4 -15  -1    4.60    2.07
   4  15   1    9.60    1.46
   4  15   1    7.57    1.88
   4  15   2    0.78    1.45
   4 -15   2   -0.29    1.12
  -4 -15  -2    0.83    1.31
   4  15   2   -0.64    1.04
  -4 -15  -2   -0.08    1.97
   4 -15   2    0.50    1.32
   4 -15   3    1.20    1.21
   4  15   3    0.89    0.87
  -4 -15  -3    1.30    1.30
   4 -15   4   95.12    5.67
  -4 -15  -4   99.70    5.67
  -4 -15  -4  103.43    5.93
  -4 -15  -5   13.61    1.48
  -4 -15  -5   13.28    1.61
   4 -16  -5   47.43    3.21
   4 -16  -5   58.66    3.34
   4 -16  -5   40.69    3.20
   4  16  -5   43.07    3.12
   4  16  -5   63.08    3.37
   4 -16  -4   67.56    4.74
   4 -16  -4   66.70    4.94
   4 -16  -4   88.66    4.89
   4  16  -4   65.25    4.75
   4  16  -4   97.35    4.93
   4 -16  -3    4.04    1.20
   4 -16  -3    1.77    1.00
   4  16  -3    2.19    1.43
   4  16  -2    8.03    1.57
   4 -16  -2    6.72    1.72
   4  16  -1    1.04    1.31
   4 -16  -1    0.86    1.61
  -4 -16   1    0.75    1.49
  -4  16   1    0.26    0.92
   4  16  -1    2.17    1.19
   4  16   0    4.30    1.19
   4  16   0    2.65    1.61
  -4 -16   0    0.59    1.61
   4 -16   0    1.87    1.47
   4  16   0    3.37    1.24
   4 -16   1    1.08    0.78
  -4 -16  -1   -0.36    1.65
   4 -16   1    0.22    1.27
   4  16   1    2.14    1.00
  -4 -16  -2   52.61    3.78
  -4 -16  -2   50.83    3.36
   4 -16   3   61.64    3.91
  -4 -16  -3   58.17    3.86
  -4 -16  -4   10.49    1.84
   4 -16   4   12.28    1.42
   4 -17  -2    2.33    1.29
   4  17  -2    2.66    0.98
   4 -17  -1  123.10    8.36
   4  17  -1  150.44    8.29
  -4 -17   0   25.40    2.45
   4 -17   0   27.75    2.43
  -4 -17  -1  112.06    7.92
   4  17   1  140.15    7.72
  -4 -17  -2    2.75    1.75
   5   0 -12   20.41    1.96
   5   0 -12   19.38    1.97
   5   0 -11    0.24    1.66
   5   0 -11   -0.44    1.45
   5   0 -10   13.35    2.36
   5   0 -10   14.97    2.27
   5   0  -9    0.45    1.64
   5   0  -9    1.56    1.62
   5   0  -8    0.96    1.58
   5   0  -8    0.79    1.69
   5   0  -7    0.86    1.46
   5   0  -6    9.61    1.29
   5   0  -6   11.66    1.56
  -5   0   6   14.54    3.23
   5   0  -6   13.90    1.71
   5   0  -5   -0.31    1.01
   5   0  -5    0.25    1.07
   5   0  -5   -0.34    0.99
  -5   0   5    0.63    1.96
  -5   0   4 1048.04   55.80
   5   0  -4  896.71   53.98
   5   0  -4  962.15   54.02
  -5   0   3    0.65    1.79
  -5   0   3    0.23    0.37
  -5   0   2 1323.06   76.41
  -5   0   1   -0.27    1.29
  -5   0   0 3793.18  218.29
  -5   0  -1    0.11    1.47
   5   0   1    0.50    1.69
   5   0   2  608.69   37.83
   5   0   2  703.23   38.01
   5   0   2  714.32   39.39
   5   0   2  650.04   37.95
  -5   0  -2  652.62   39.04
   5   0   3   -0.42    1.20
  -5   0  -3    1.44    1.86
  -5   0  -3   -0.24    2.19
   5   0   3    2.05    2.08
   5   0   3    0.06    1.46
   5   0   3   -0.22    1.17
   5   0   4  336.71   19.83
   5   0   4  322.04   19.58
  -5   0  -4  313.34   19.57
   5   0   4  373.19   21.81
   5   0   4  332.40   19.65
  -5   0  -4  349.22   19.70
  -5   0  -5   -0.55    1.28
   5   0   5    0.78    2.01
  -5   0  -5   -0.91    1.45
   5   0   5   -0.52    1.34
  -5   0  -6  444.69   25.35
   5   0   6  426.51   25.34
  -5   0  -6  412.74   25.14
  -5   0  -7   -0.50    1.39
  -5   0  -7   -0.55    1.76
  -5   0  -8  206.36   12.19
  -5   0  -8  187.24   11.86
  -5   0  -9    0.87    1.55
  -5   0 -10  160.14    9.88
  -5   0 -10  157.48    9.69
   5   0  11   -0.53    1.16
   5   1 -12   68.54    4.45
   5  -1 -12   67.80    4.45
   5   1 -12   65.31    4.40
   5  -1 -12   66.83    4.40
   5   1 -12   62.78    4.43
   5  -1 -11    4.02    1.67
   5   1 -11    3.38    1.62
   5   1 -11    2.05    1.78
   5  -1 -11    2.14    1.68
   5   1 -11    2.70    1.66
   5  -1 -11    4.35    1.60
   5   1 -10   18.59    2.39
   5  -1 -10   17.96    2.30
   5   1 -10   14.53    2.21
   5  -1 -10   11.41    2.40
   5  -1 -10   13.28    2.13
   5   1 -10   14.54    2.33
   5   1  -9   42.68    3.48
   5  -1  -9   43.79    3.49
   5   1  -9   42.40    3.42
   5  -1  -9   35.29    3.31
   5   1  -9   36.63    3.41
   5  -1  -8  828.42   48.68
   5   1  -8  840.75   48.69
   5  -1  -8  800.77   48.65
   5   1  -8  884.59   48.77
   5   1  -8  795.44   48.66
   5  -1  -8  871.13   48.70
   5  -1  -7    1.39    1.46
   5   1  -7    0.63    1.29
   5   1  -7    1.46    1.11
   5   1  -7    0.17    1.29
   5   1  -6  274.73   14.02
   5   1  -6  239.03   14.01
   5  -1  -6  248.71   14.01
  -5  -1   6  281.39   16.62
  -5   1   6  287.57   17.02
   5  -1  -6  225.53   13.92
   5   1  -5 1126.51   72.40
   5  -1  -5  975.93   72.31
   5   1  -5 1442.33   72.48
   5  -1  -5 1353.44   72.52
   5   1  -5 1356.21   72.48
   5  -1  -5 1376.70   72.46
  -5  -1   5 1572.71   74.81
  -5   1   5 1505.08   75.17
   5   1  -4   30.31    2.23
   5   1  -4   29.05    2.20
   5  -1  -4   32.26    2.22
   5  -1  -4   25.79    2.26
   5   1  -4   24.99    2.27
  -5   1   4   37.82    2.73
  -5  -1   4   36.29    3.62
  -5   1   4   35.62    4.06
  -5   1   3  120.16    6.68
  -5  -1   3  112.77    7.21
  -5   1   2  623.82   38.62
  -5  -1   2  690.80   38.65
  -5   1   1  359.27   21.29
  -5  -1   1  348.60   20.86
  -5  -1   1  355.05   20.89
  -5   1   1  339.72   21.45
  -5  -1   0  766.92   45.76
  -5   1   0  798.40   45.92
  -5  -1   0  774.65   45.32
  -5   1  -1   31.16    3.42
  -5  -1  -1   28.50    3.36
  -5  -1  -1   32.36    2.87
   5  -1   1   32.68    3.70
   5   1   2   33.05    2.79
   5  -1   2   31.23    2.75
   5   1   2   33.92    2.67
   5  -1   2   40.18    4.15
   5   1   2   38.08    3.66
  -5  -1  -2   36.90    4.07
  -5   1  -2   33.75    3.79
  -5  -1  -2   32.81    3.34
   5  -1   2   36.64    2.66
   5  -1   2   33.52    2.67
   5   1   2   36.30    2.81
   5  -1   2   34.30    2.74
   5  -1   3   44.31    3.44
   5   1   3   47.47    3.42
   5  -1   3   44.70    3.29
   5   1   3   47.78    3.63
   5  -1   3   46.27    3.60
   5  -1   3   56.61    5.19
   5   1   3   56.90    4.82
  -5  -1  -3   58.25    5.47
  -5   1  -3   54.72    5.07
  -5  -1  -3   52.08    4.54
   5   1   3   42.11    3.46
   5   1   3   45.96    3.37
   5  -1   4  447.40   27.14
   5  -1   4  480.95   29.31
   5   1   4  469.63   28.76
   5  -1   4  477.31   27.27
   5   1   4  472.01   27.09
  -5   1  -4  447.11   27.08
   5   1   4  486.70   27.10
   5  -1   4  452.52   27.08
  -5   1  -4  466.85   27.16
  -5  -1  -4  448.52   27.03
   5   1   4  450.27   27.04
  -5   1  -5    1.44    1.53
   5  -1   5   -0.33    1.30
   5   1   5    1.70    2.07
  -5   1  -5    2.37    1.56
  -5  -1  -5    1.76    1.40
  -5   1  -6  318.01   20.02
  -5   1  -6  335.69   20.17
   5  -1   6  351.42   20.19
  -5  -1  -6  340.41   20.06
  -5   1  -7   29.78    2.73
   5  -1   7   28.17    2.87
  -5   1  -7   24.25    2.91
  -5  -1  -7   25.20    2.67
  -5   1  -8   71.86    5.03
  -5   1  -8   69.47    5.25
  -5  -1  -8   74.52    5.17
  -5   1  -9   17.77    2.28
  -5  -1  -9   15.08    1.91
  -5   1  -9   14.80    1.81
  -5   1 -10   37.36    2.93
  -5  -1 -10   36.04    2.79
   5   1  10   41.36    3.21
  -5  -1 -10   36.57    3.14
  -5   1 -10   36.37    3.19
  -5   1 -11   75.06    4.85
   5   1  11   80.04    5.06
  -5  -1 -11   85.42    5.13
   5  -2 -12    0.95    1.01
   5  -2 -12    1.27    1.19
   5   2 -12   -0.41    1.16
   5   2 -12   -0.62    1.20
   5  -2 -11   20.61    2.35
   5   2 -11   22.65    2.44
   5   2 -11   24.82    2.52
   5  -2 -11   22.18    2.27
   5   2 -11   23.95    2.63
   5  -2 -11   25.83    2.42
   5  -2 -10  132.81    9.55
   5   2 -10  159.53    9.69
   5  -2 -10  157.27    9.64
   5  -2 -10  151.22    9.57
   5   2 -10  145.65    9.65
   5   2 -10  162.18    9.66
   5  -2  -9   41.83    4.14
   5   2  -9   58.26    4.20
   5  -2  -9   55.96    4.16
   5  -2  -9   54.05    4.06
   5   2  -9   52.37    4.19
   5   2  -9   50.93    4.10
   5  -2  -8  392.36   25.47
   5   2  -8  469.04   25.54
   5  -2  -8  445.11   25.48
   5  -2  -8  411.55   25.40
   5   2  -8  431.89   25.55
   5   2  -8  434.37   25.49
   5  -2  -7  870.52   50.48
   5   2  -7  883.87   50.45
   5  -2  -7  903.75   50.45
   5   2  -7 1000.34   50.52
   5  -2  -7  928.05   50.45
   5  -2  -6   52.84    3.97
   5   2  -6   64.28    4.03
   5  -2  -6   62.43    4.01
   5  -2  -6   51.37    3.91
   5   2  -6   54.55    4.03
   5  -2  -6   65.13    4.11
  -5  -2   6   58.76    5.74
  -5   2   6   51.98    6.02
   5   2  -5   78.04    4.95
   5  -2  -5   76.20    4.99
   5  -2  -5   82.28    5.08
   5   2  -5   77.99    5.02
   5  -2  -5   78.34    4.99
   5  -2  -5   61.61    5.52
  -5  -2   5   86.23    6.62
  -5   2   5   83.75    7.24
   5  -2  -5   78.16    5.05
   5   2  -5   77.68    5.04
   5   2  -4   18.00    1.83
   5  -2  -4   19.64    1.85
   5  -2  -4   21.79    1.96
   5   2  -4   21.20    1.83
   5  -2  -4   30.14    2.12
   5  -2  -4   32.47    2.28
   5  -2  -4   24.32    2.01
   5   2  -4   25.39    1.96
  -5  -2   4   25.08    2.88
  -5   2   4   21.29    3.37
  -5   2   4   23.40    2.63
  -5  -2   3  264.00   15.49
  -5   2   3  274.97   15.68
   5  -2  -3  238.83   14.67
  -5   2   2  242.93   14.83
  -5  -2   2  232.40   14.14
  -5   2   2  232.36   15.20
  -5  -2   1  275.95   16.79
  -5  -2   1  302.91   17.19
  -5  -2   1  285.03   16.81
  -5   2   1  320.02   18.02
  -5   2   1  295.91   18.19
  -5   2   0  439.58   25.04
  -5  -2   0  407.23   24.52
  -5  -2   0  402.16   23.66
  -5   2  -1  420.85   23.16
  -5  -2  -1  397.10   22.91
  -5  -2  -1  368.45   21.86
   5   2   1  367.18   21.69
   5   2   1  362.96   21.63
   5   2   1  360.39   21.64
   5  -2   2   10.67    1.44
   5   2   2    6.91    1.46
   5  -2   2    4.93    1.30
   5   2   2    4.01    1.58
   5  -2   2    6.74    1.47
  -5   2  -2   10.61    2.34
  -5  -2  -2    9.96    1.68
  -5  -2  -2   13.40    2.71
   5  -2   2   11.58    2.94
   5   2   2   10.66    2.04
   5  -2   2    5.45    1.48
   5  -2   3  174.24   10.91
   5   2   3  182.30   11.03
   5  -2   3  178.09   11.07
   5   2   3  191.67   11.12
   5   2   3  178.27   10.97
   5  -2   3  190.09   13.08
   5   2   3  209.74   12.28
  -5  -2  -3  170.61   12.79
  -5   2  -3  187.70   12.96
   5  -2   3  182.73   11.02
  -5  -2  -3  169.44   10.81
   5  -2   4  566.80   33.41
   5   2   4  578.77   33.35
  -5   2  -4  555.18   33.37
   5  -2   4  569.95   33.44
   5  -2   4  570.32   33.33
  -5  -2  -4  559.93   33.20
   5   2   4  569.53   33.32
   5  -2   4  635.44   36.02
   5   2   4  587.02   34.83
   5   2   5   79.54    5.33
  -5   2  -5   69.94    5.32
   5  -2   5   78.57    5.28
  -5   2  -5   78.99    5.41
  -5  -2  -5   74.57    5.14
   5  -2   5   76.41    5.36
   5  -2   6  549.70   31.71
  -5   2  -6  538.61   31.73
  -5  -2  -6  536.81   31.48
  -5   2  -6  521.34   31.59
   5  -2   7  621.11   33.25
  -5   2  -7  535.62   33.16
  -5  -2  -7  569.33   32.97
  -5   2  -7  527.49   33.04
  -5  -2  -8  237.05   13.96
  -5   2  -8  228.73   14.25
  -5   2  -8  220.60   13.99
  -5   2  -9   16.51    2.39
  -5  -2  -9   20.30    2.04
  -5   2  -9   18.33    2.10
  -5  -2  -9   18.23    2.63
  -5   2 -10   11.81    1.70
  -5  -2 -10   12.20    1.39
  -5  -2 -10   12.39    1.86
   5   2  10   10.49    2.12
  -5   2 -11   29.63    2.69
  -5  -2 -11   29.52    2.60
  -5   2 -11   26.86    2.28
   5  -3 -12    4.96    1.24
   5   3 -12    5.96    1.17
   5   3 -12    5.31    1.36
   5   3 -12    5.13    1.44
   5  -3 -11   10.23    1.62
   5  -3 -11   11.89    1.88
   5   3 -11   11.88    1.75
   5   3 -11   10.53    1.90
   5   3 -11   13.27    1.85
   5  -3 -10    3.53    1.60
   5  -3 -10    2.25    1.77
   5   3 -10    2.90    1.99
   5  -3 -10    1.37    1.59
   5   3 -10    0.95    1.55
   5   3 -10    4.43    1.69
   5  -3  -9    0.29    1.91
   5  -3  -9   -0.28    1.51
   5   3  -9   -0.08    2.00
   5   3  -9    1.07    1.60
   5  -3  -9    0.22    1.68
   5   3  -9    0.08    1.55
   5   3  -8   33.84    3.58
   5  -3  -8   51.58    3.83
   5   3  -8   39.72    3.54
   5  -3  -8   54.44    3.78
   5  -3  -8   49.20    3.61
   5   3  -8   49.73    3.77
   5  -3  -7  260.11   16.57
   5  -3  -7  225.32   16.38
   5   3  -7  280.48   16.77
   5  -3  -7  312.82   16.83
   5   3  -7  247.24   16.56
   5  -3  -7  342.85   16.80
   5  -3  -7  311.19   16.73
   5   3  -7  311.08   16.79
   5  -3  -6   25.37    2.57
   5  -3  -6   24.84    2.43
   5  -3  -6   21.31    2.04
   5   3  -6   24.64    2.21
   5  -3  -6   31.31    2.40
   5  -3  -6   29.10    2.41
   5   3  -6   29.13    2.44
   5   3  -6   32.06    2.56
   5  -3  -5  118.02    9.68
  -5  -3   5  158.37   10.31
  -5   3   5  160.59   11.55
   5  -3  -5  171.03    9.05
   5  -3  -5  197.77    9.16
   5   3  -5  126.12    8.74
   5   3  -5  137.57    8.71
   5  -3  -5  152.42    8.86
   5  -3  -5  112.95    8.62
   5  -3  -5  159.36    8.90
   5   3  -5  165.60    8.90
   5   3  -5  141.58    8.84
   5  -3  -4   10.73    1.48
   5  -3  -4    9.79    1.68
   5  -3  -4   10.16    1.62
  -5  -3   4   14.62    2.12
   5  -3  -4   11.43    1.44
   5   3  -4   12.93    1.28
   5   3  -4   14.68    1.48
   5   3  -4   10.71    1.37
  -5  -3   3  218.02   12.38
  -5   3   3  218.47   13.27
   5  -3  -3  191.08   11.85
   5  -3  -3  187.59   11.87
   5  -3  -3  210.80   11.97
   5  -3  -2  127.52    6.07
   5  -3  -2   99.18    5.89
   5  -3  -2  109.05    5.92
  -5   3   2  122.32    7.48
  -5  -3   2   86.89    5.70
  -5   3   2  113.58    7.75
  -5  -3   2   73.53    5.68
  -5   3   1 1343.92   74.46
  -5  -3   1 1234.49   73.35
  -5   3   1 1289.67   74.63
   5  -3   0    8.89    1.56
  -5   3   0    3.16    2.00
  -5   3   0    2.41    2.01
  -5  -3   0    3.14    1.53
   5  -3   0    4.31    1.11
   5  -3   0    3.02    1.07
   5  -3   1  370.89   20.80
   5  -3   1  346.06   20.75
   5   3   1  341.05   20.77
  -5   3  -1  347.49   22.28
  -5  -3  -1  340.04   21.85
   5   3   1  359.70   20.74
   5  -3   2  229.57   14.79
   5   3   2  244.51   14.90
   5   3   2  238.95   14.86
   5  -3   2  264.82   17.01
   5   3   2  273.64   15.38
   5   3   2  275.27   14.99
   5  -3   2  244.73   14.83
   5   3   2  249.86   14.91
  -5   3  -2  248.05   16.64
  -5  -3  -2  238.46   16.36
   5  -3   2  254.44   14.83
   5  -3   3  293.89   17.63
   5   3   3  303.26   17.76
   5  -3   3  288.58   17.73
   5   3   3  295.49   17.73
   5  -3   3  305.26   20.04
   5  -3   3  304.01   17.79
   5   3   3  338.75   18.77
  -5  -3  -3  274.30   19.53
   5  -3   3  290.73   17.67
   5   3   4  268.46   15.94
   5  -3   4  258.43   15.99
   5   3   4  272.07   16.00
  -5   3  -4  243.21   16.00
  -5  -3  -4  257.90   15.68
   5  -3   4  274.85   15.96
   5  -3   4  284.02   18.65
   5   3   4  295.03   17.32
   5  -3   5  101.02    6.36
  -5   3  -5   95.50    6.44
  -5  -3  -5   89.19    6.01
  -5   3  -5   88.44    6.36
   5   3   5   96.98    6.38
   5  -3   5   93.63    6.36
  -5   3  -6  398.54   24.62
   5  -3   6  455.71   24.68
  -5  -3  -6  416.61   24.28
  -5   3  -6  383.23   24.51
   5   3   6  444.29   24.57
   5  -3   6  374.43   24.57
  -5  -3  -7  349.30   19.94
  -5   3  -7  302.40   20.12
   5  -3   7  374.02   20.34
  -5   3  -7  315.07   20.21
  -5  -3  -8  185.16   11.00
  -5  -3  -8  187.17   11.46
  -5   3  -8  176.18   11.23
   5  -3   8  181.09   11.34
  -5   3  -8  164.37   11.30
  -5   3  -9    5.85    2.03
  -5  -3  -9    5.39    1.30
  -5  -3  -9    4.95    1.99
  -5   3  -9    6.77    1.72
  -5   3 -10   83.94    5.49
  -5   3 -10   80.96    5.24
  -5  -3 -10   85.18    5.50
  -5  -3 -11   49.23    3.33
  -5   3 -11   45.58    3.22
   5   4 -12    4.17    1.32
   5   4 -12    5.42    1.30
   5   4 -12    3.55    0.88
   5  -4 -12    5.14    1.21
   5   4 -11  129.88    8.36
   5  -4 -11  128.07    8.06
   5   4 -11  112.21    8.15
   5  -4 -11  155.17    8.40
   5   4 -11  145.54    8.40
   5  -4 -10   31.97    2.59
   5  -4 -10   25.96    2.71
   5   4 -10   25.95    2.64
   5   4 -10   28.82    2.81
   5  -4  -9   41.90    3.34
   5   4  -9   35.96    3.23
   5   4  -9   37.95    3.38
   5  -4  -9   39.14    3.18
   5  -4  -9   36.02    3.29
   5   4  -8   16.10    2.18
   5  -4  -8   10.36    2.06
   5  -4  -8    9.73    1.91
   5   4  -8    8.81    1.79
   5   4  -8    7.04    1.81
   5  -4  -8   12.25    1.77
   5   4  -8   11.89    2.19
   5   4  -7   16.28    2.01
   5   4  -7   11.54    1.70
   5  -4  -7   11.91    1.73
   5  -4  -7   11.35    1.90
   5   4  -7   16.11    2.07
   5  -4  -7   15.64    2.06
   5  -4  -7    8.96    1.49
   5  -4  -7   11.98    1.76
   5   4  -7   11.68    1.77
   5  -4  -6  417.86   22.22
   5  -4  -6  372.44   22.24
   5   4  -6  322.71   21.99
   5  -4  -6  443.07   22.17
   5   4  -6  330.12   21.91
   5  -4  -6  308.02   21.89
   5  -4  -6  431.44   22.16
   5   4  -6  467.12   22.28
   5  -4  -5   13.75    1.66
  -5   4   5   20.40    4.18
   5  -4  -5   18.77    2.88
   5  -4  -5   21.96    2.17
   5  -4  -5   25.51    2.33
   5   4  -5   17.41    1.96
   5  -4  -5   19.30    1.88
   5   4  -5   15.78    1.62
   5  -4  -5   19.27    1.90
   5   4  -5   21.94    1.92
   5   4  -5   21.24    1.90
   5  -4  -5   21.47    2.08
   5  -4  -4    2.40    1.51
   5   4  -4    0.98    0.96
   5  -4  -4    0.40    1.04
   5   4  -4    0.66    1.53
   5  -4  -4    0.74    1.41
   5  -4  -4    0.27    1.32
   5   4  -4    1.09    1.09
   5   4  -4    0.77    1.24
   5  -4  -4    0.45    1.11
   5  -4  -4    0.45    0.91
  -5   4   4    0.20    1.84
   5   4  -3   11.58    1.86
   5  -4  -3   11.57    1.77
   5  -4  -3   10.87    1.88
  -5   4   3   10.77    2.69
  -5  -4   3   12.23    1.48
   5  -4  -3   12.26    1.46
   5  -4  -3   13.87    1.34
   5  -4  -3   10.82    1.47
   5   4  -3   12.73    1.36
   5   4  -2   35.76    3.26
  -5   4   2   48.63    4.89
   5  -4  -2   49.42    3.24
   5  -4  -2   39.22    3.09
   5  -4  -2   44.06    3.11
   5   4  -2   47.81    3.42
   5  -4  -2   51.39    3.50
  -5   4   2   57.51    4.83
   5  -4  -1   10.94    1.47
   5   4  -1   14.62    1.63
   5  -4  -1   12.86    1.62
  -5   4   1   11.02    2.74
  -5  -4   1   11.72    1.69
  -5   4   1   13.94    3.05
   5  -4  -1   16.10    1.49
   5   4  -1   14.76    1.92
   5   4  -1   13.74    2.20
   5   4  -1   15.79    1.92
   5  -4   0  376.67   20.86
   5  -4   0  335.74   20.65
   5   4   0  344.59   20.73
   5  -4   0  357.13   20.69
  -5   4   0  366.15   22.52
  -5  -4   0  365.92   21.61
  -5   4   0  386.62   22.50
   5  -4   0  321.27   20.63
   5  -4   0  357.51   20.66
   5   4   0  384.44   20.79
   5  -4   1  192.40   11.28
   5   4   1  202.17   11.32
   5   4   1  199.72   11.25
   5  -4   1  175.00   11.07
   5   4   1  182.56   11.23
  -5   4  -1  195.01   13.05
  -5   4  -1  201.18   13.16
  -5  -4  -1  186.20   12.44
   5   4   1  179.16   11.29
   5  -4   1  180.48   11.25
   5  -4   1  166.27   11.08
   5  -4   1  211.95   11.23
   5  -4   1  176.04   11.15
   5  -4   2   22.48    2.12
   5   4   2   22.38    2.29
   5   4   2   24.00    2.28
   5  -4   2   23.21    2.30
  -5  -4  -2   24.21    3.35
  -5   4  -2   26.50    3.87
   5  -4   2   28.43    4.12
   5   4   2   23.62    2.54
   5  -4   2   26.70    2.20
   5   4   2   20.42    2.41
   5  -4   3  986.11   56.62
   5   4   3 1074.99   56.68
   5  -4   3 1015.89   56.49
   5   4   3 1005.24   56.61
   5  -4   3 1030.14   59.44
  -5  -4  -3  949.58   58.61
   5  -4   3  946.16   56.43
   5   4   3  974.01   56.58
   5  -4   3 1033.40   56.54
   5  -4   4   89.36    6.30
   5   4   4   98.14    6.39
   5   4   4   92.73    6.34
  -5   4  -4   96.13    6.42
   5   4   5  206.68   12.65
   5  -4   5  204.62   12.77
  -5   4  -5  200.46   12.74
   5   4   5  214.91   12.77
   5  -4   5  208.65   12.71
  -5   4  -5  194.09   12.73
   5  -4   6   81.55    5.79
   5   4   6   81.93    5.73
  -5   4  -6   75.58    5.79
   5  -4   6   83.16    5.71
  -5   4  -6   69.09    5.70
   5   4   6   85.68    5.77
  -5   4  -7   91.64    6.87
   5  -4   7  110.08    7.01
  -5   4  -7   94.52    6.94
  -5  -4  -7  106.89    6.99
   5  -4   8   85.43    5.57
  -5   4  -8   65.98    5.46
  -5  -4  -8   81.18    5.75
  -5   4  -8   73.47    5.48
  -5   4  -9    0.58    1.59
  -5   4  -9    0.92    1.64
  -5  -4  -9    1.78    1.77
  -5   4 -10    5.87    1.26
  -5   4 -10    4.69    1.43
  -5  -4 -10    5.41    1.47
   5   5 -12   58.37    3.88
   5  -5 -12   56.80    3.73
   5   5 -11   25.17    2.30
   5   5 -11   19.39    1.97
   5  -5 -11   26.83    2.24
   5   5 -10  400.37   21.34
   5  -5 -10  343.15   20.94
   5  -5 -10  399.86   21.23
   5   5 -10  308.58   21.02
   5  -5  -9  504.06   26.71
   5   5  -9  456.41   26.94
   5  -5  -9  428.27   26.45
   5   5  -9  530.18   26.99
   5   5  -9  489.61   26.79
   5   5  -8   31.18    2.89
   5  -5  -8   32.63    2.97
   5   5  -8   31.18    3.08
   5  -5  -8   33.63    2.80
   5   5  -8   26.00    2.57
   5  -5  -8   21.44    2.44
   5  -5  -8   29.28    2.63
   5   5  -8   37.10    3.18
   5   5  -7    3.30    1.64
   5  -5  -7    2.35    1.40
   5   5  -7    1.92    1.19
   5  -5  -7    1.25    1.59
   5   5  -7    2.32    1.52
   5  -5  -7    2.18    1.54
   5   5  -7    2.61    1.70
   5  -5  -7    3.41    1.40
   5  -5  -7    3.57    1.26
   5   5  -7    3.16    1.60
   5  -5  -6    5.03    1.63
   5  -5  -6    5.80    1.79
   5   5  -6    5.37    1.62
   5  -5  -6    5.25    1.39
   5  -5  -6    3.27    1.22
   5   5  -6    5.46    1.15
   5  -5  -6    6.78    1.37
   5   5  -6    8.11    1.57
   5  -5  -5   34.74    2.89
   5  -5  -5   34.13    2.58
   5   5  -5   30.79    2.52
   5  -5  -5   34.13    2.58
   5  -5  -5   21.00    2.31
   5   5  -5   27.15    2.64
   5  -5  -5   36.17    2.79
   5  -5  -5   45.97    3.17
   5   5  -5   31.07    2.65
   5  -5  -5   24.24    3.61
   5  -5  -4    5.65    1.78
   5   5  -4    3.22    1.01
   5  -5  -4    2.83    1.20
   5  -5  -4    4.54    1.06
   5   5  -4    4.38    1.83
   5  -5  -4    3.85    1.58
   5   5  -4    3.17    1.23
   5  -5  -4    5.08    1.59
   5   5  -4    4.33    1.48
   5  -5  -4    3.26    1.23
  -5   5   4    5.16    2.66
   5   5  -3   10.25    1.60
   5   5  -3   10.25    2.06
   5  -5  -3   10.91    1.50
   5   5  -3   14.66    1.53
   5  -5  -3   11.76    1.75
  -5   5   3   18.86    3.24
   5  -5  -3   14.77    2.21
   5  -5  -3   12.74    1.45
   5  -5  -3   13.83    1.55
   5   5  -2  485.08   30.05
   5   5  -2  530.76   30.11
  -5   5   2  500.51   32.06
   5   5  -2  518.22   29.92
   5  -5  -2  540.54   30.07
   5   5  -2  516.18   29.94
   5  -5  -2  428.48   29.88
   5  -5  -2  598.29   30.28
   5   5  -2  569.97   30.12
   5  -5  -2  491.48   29.90
   5  -5  -2  528.85   29.94
  -5   5   2  580.20   32.14
   5   5  -1   19.93    2.13
  -5   5   1   17.71    3.11
  -5  -5   1   15.31    2.11
  -5   5   1   18.05    3.16
   5  -5  -1   18.45    1.87
   5   5  -1   20.35    1.84
   5  -5  -1   14.62    1.71
   5  -5  -1   22.36    2.27
   5  -5  -1   17.70    1.69
   5   5  -1   20.38    2.01
   5  -5  -1   19.98    1.75
   5   5   0  414.13   22.93
  -5  -5   0  396.14   23.80
  -5   5   0  408.18   24.91
  -5   5   0  397.02   24.80
   5   5   0  382.20   22.88
   5  -5   0  373.31   22.80
   5  -5   0  357.82   22.74
   5  -5   0  410.07   23.01
   5  -5   0  367.66   22.78
   5  -5   0  440.16   23.01
   5   5   0  392.76   23.01
   5  -5   0  395.72   22.81
  -5   5  -1  185.29   12.44
  -5  -5  -1  188.03   11.64
  -5   5  -1  188.73   12.27
   5   5   1  167.77   10.20
   5   5   1  170.26   10.06
   5  -5   1  151.71    9.92
   5   5   1  156.23   10.18
   5  -5   1  156.77   10.13
   5  -5   1  160.61    9.97
   5  -5   1  162.08   10.03
   5   5   1  159.99   10.23
   5  -5   1  165.39   10.17
   5  -5   1  190.92   10.10
   5   5   2  221.20   13.15
   5   5   2  218.14   13.21
   5   5   2  232.37   13.28
   5  -5   2  229.51   13.10
   5  -5   2  198.48   13.08
   5   5   2  206.07   13.21
   5   5   2  209.60   13.19
  -5   5  -2  236.50   15.45
  -5  -5  -2  227.71   14.91
   5  -5   3   26.05    2.61
   5  -5   3   28.24    2.46
   5   5   3   27.86    2.75
   5  -5   3   33.84    4.85
   5   5   3   26.86    2.88
   5   5   3   26.36    2.71
   5  -5   3   27.13    2.51
  -5  -5  -3   26.95    2.39
   5   5   4  370.80   21.31
  -5   5  -4  368.60   21.28
   5  -5   4  355.46   21.15
  -5  -5  -4  356.14   21.00
   5   5   4  357.39   21.23
   5   5   4  332.20   21.12
   5  -5   4  345.64   21.23
  -5  -5  -5  410.78   24.47
   5   5   5  419.77   24.73
  -5   5  -5  395.51   24.68
   5   5   5  413.25   24.55
   5   5   5  424.26   24.63
   5  -5   5  414.45   24.72
  -5   5  -6   34.91    3.54
   5   5   6   36.67    3.41
   5  -5   6   37.42    3.35
   5   5   6   38.44    3.42
   5  -5   6   36.31    3.36
  -5  -5  -6   32.23    3.29
   5  -5   7   23.92    2.74
   5   5   7   18.64    3.01
  -5  -5  -7   22.63    2.80
   5  -5   7   27.05    2.77
  -5   5  -7   16.08    2.68
   5   5   8    3.46    2.36
   5  -5   8    0.48    1.64
  -5  -5  -8    2.16    1.88
  -5   5  -8    2.13    1.92
   5   5   9   11.16    2.38
  -5  -5  -9    5.90    1.84
  -5   5  -9    8.45    1.81
   5   5  10   10.24    1.75
  -5  -5 -10    9.14    1.53
  -5   5 -10    9.62    1.41
   5   6 -12    8.03    1.37
   5   6 -12    9.77    1.51
  -5   6  12    7.43    1.38
   5  -6 -11   24.42    2.22
   5   6 -11   25.38    2.37
   5   6 -11   29.95    2.49
   5  -6 -10    1.14    1.37
   5   6 -10    2.37    1.66
   5   6 -10    5.76    1.85
   5   6  -9    8.58    1.98
   5  -6  -9    3.91    1.54
   5   6  -9    3.15    1.80
   5  -6  -9    6.90    1.38
   5   6  -9    6.95    2.12
   5   6  -8    8.92    2.06
   5  -6  -8   11.76    1.89
   5  -6  -8    4.91    1.68
   5   6  -8   10.17    2.22
   5  -6  -8   11.33    1.61
   5  -6  -8    7.42    1.58
   5   6  -8   13.94    2.11
   5   6  -7  104.83    7.60
   5  -6  -7  124.74    7.44
   5  -6  -7  127.39    7.56
   5  -6  -7  112.18    7.77
   5   6  -7   99.88    7.56
   5   6  -7  147.47    8.17
   5  -6  -7  101.86    7.38
   5   6  -7  136.50    7.78
   5  -6  -6   17.82    2.41
   5   6  -6   11.99    2.07
   5  -6  -6   13.40    1.77
   5   6  -6   11.62    1.72
   5  -6  -6   12.87    1.65
   5  -6  -6    9.30    1.55
   5  -6  -5   98.11    7.38
   5  -6  -5  172.76    8.13
   5   6  -5  139.45    7.81
   5  -6  -5  130.19    7.55
   5   6  -5   95.24    7.34
   5  -6  -5  132.60    7.51
   5  -6  -5  131.06    7.90
   5   6  -5  101.22    7.61
   5   6  -4   89.01    5.40
  -5   6   4   99.70    8.13
   5   6  -4   89.12    5.54
   5  -6  -4   75.20    5.28
   5  -6  -4   82.07    5.23
   5   6  -4   63.15    5.03
   5  -6  -4  109.80    5.96
   5  -6  -4   85.12    5.27
   5  -6  -3  743.06   37.25
   5  -6  -3  628.41   36.76
   5  -6  -3  576.21   36.76
   5   6  -3  476.13   36.74
   5  -6  -3  699.23   37.03
   5   6  -3  658.93   36.94
   5   6  -3  694.79   36.88
   5   6  -3  653.07   36.99
   5  -6  -3  669.15   36.82
  -5   6   3  749.59   39.79
   5   6  -2    2.04    1.50
   5   6  -2    0.99    1.92
   5  -6  -2    2.08    1.13
   5   6  -2    2.24    1.03
   5  -6  -2    2.12    1.27
   5   6  -2    1.58    1.11
   5  -6  -2    2.40    1.16
   5  -6  -2    1.71    1.11
  -5   6   2    4.68    2.59
   5   6  -1  671.79   37.74
   5   6  -1  666.56   37.69
   5  -6  -1  691.94   37.82
   5  -6  -1  618.84   37.49
   5  -6  -1  630.07   37.60
   5   6  -1  661.98   37.60
  -5   6   1  742.46   40.08
   5  -6  -1  652.47   37.56
   5  -6  -1  602.08   37.47
   5   6   0    9.95    2.15
   5   6   0    7.46    1.20
   5  -6   0    8.35    1.43
   5   6   0    7.37    1.52
   5  -6   0    9.14    1.85
  -5   6   0    6.60    2.68
   5  -6   0    5.32    1.19
   5  -6   0    6.32    1.29
   5  -6   0    6.63    1.28
   5   6   1    3.13    1.74
   5   6   1    3.35    2.02
   5   6   1    3.25    1.19
   5  -6   1    2.53    1.18
   5  -6   1    4.13    1.23
   5  -6   1    4.01    1.61
   5  -6   1    3.00    1.18
  -5   6  -1    6.22    2.56
  -5  -6  -1    0.56    1.75
  -5  -6  -2    6.10    2.48
   5   6   2    5.04    1.74
   5  -6   2    5.87    1.63
   5  -6   2    6.78    1.37
   5   6   2    5.04    1.97
   5   6   2    4.87    1.76
   5  -6   2    3.86    1.55
   5  -6   3  392.43   21.99
   5  -6   3  341.88   21.87
  -5  -6  -3  386.10   21.81
   5   6   3  369.98   22.13
   5  -6   3  342.34   22.06
   5   6   3  360.14   22.02
   5   6   3  401.15   22.19
   5   6   4   47.83    3.97
   5   6   4   44.87    3.92
   5  -6   4   49.93    3.96
  -5   6  -4   44.88    3.82
   5   6   4   50.68    4.03
  -5  -6  -4   44.87    3.54
   5  -6   4   47.28    3.73
   5  -6   5   -1.97    1.74
   5   6   5    1.34    1.89
   5   6   5    0.46    1.82
  -5   6  -5    0.27    2.00
  -5   6  -5    2.98    2.02
  -5  -6  -5    0.13    1.61
   5   6   5    1.47    2.14
   5   6   5    1.01    2.20
  -5   6  -6    9.44    2.32
  -5   6  -6    9.52    2.27
   5  -6   6    6.39    2.05
   5  -6   6    8.65    2.02
  -5  -6  -6    7.00    1.87
   5   6   6    8.30    2.57
  -5  -6  -7    6.24    1.83
  -5   6  -7    8.84    2.25
  -5   6  -7   11.14    2.27
   5  -6   7    4.84    1.90
   5  -6   7    8.33    2.04
  -5  -6  -7    8.01    2.15
   5   6   7    4.58    2.41
   5   6   8   16.54    2.69
  -5   6  -8   17.59    2.42
   5  -6   8   18.51    2.29
  -5  -6  -8   18.17    2.41
  -5   6  -8   14.64    2.45
  -5  -6  -9   72.75    4.59
   5   6   9   56.57    4.65
   5  -6   9   68.38    4.53
  -5   6  -9   59.86    4.52
  -5   6  -9   62.78    4.48
   5   6  10   47.20    3.20
  -5   6 -10   40.50    2.97
  -5   6 -10   43.67    2.99
   5   7 -11    2.03    1.24
   5  -7 -11    1.07    0.96
   5   7 -11    0.39    1.20
   5   7 -10   -1.01    1.43
   5  -7 -10    1.83    1.29
   5   7 -10    1.02    1.58
   5   7  -9  110.08    7.50
   5  -7  -9  121.58    7.34
   5   7  -9  121.31    7.55
   5   7  -9  136.32    7.95
   5  -7  -9   94.75    7.18
   5   7  -8   12.04    2.39
   5  -7  -8    7.61    1.83
   5   7  -8   10.20    2.06
   5  -7  -8   11.24    1.79
   5  -7  -8    8.98    1.63
   5   7  -8   10.77    2.02
   5   7  -7  102.57    7.06
   5  -7  -7   85.51    6.73
   5   7  -7   80.57    6.59
   5   7  -7  119.92    6.86
   5  -7  -7  126.95    6.65
   5  -7  -7   87.84    6.42
   5  -7  -7  103.82    6.34
   5   7  -7   90.02    6.57
   5  -7  -6  114.58    6.55
   5   7  -6   91.84    6.57
   5  -7  -6  123.64    6.74
   5  -7  -6  136.73    7.36
   5   7  -6   94.30    6.87
   5  -7  -6   82.16    6.50
   5   7  -6   89.23    6.77
   5  -7  -5  164.50   11.64
   5  -7  -5  200.23   11.34
   5   7  -5  147.37   11.18
   5  -7  -5  208.92   11.47
   5  -7  -5  225.39   11.92
   5   7  -5  223.67   11.79
   5   7  -5  147.44   11.51
   5  -7  -5  220.80   11.51
   5  -7  -4  117.80    7.48
   5   7  -4  122.04    7.83
   5  -7  -4  119.89    7.59
   5  -7  -4  104.46    7.53
   5   7  -4  124.85    7.66
   5   7  -3    8.54    1.70
   5   7  -3   10.06    2.33
   5  -7  -3    9.42    1.52
   5   7  -3    9.99    1.63
   5  -7  -3   11.91    1.83
   5   7  -3   10.25    1.83
   5  -7  -3   14.36    2.32
   5  -7  -3   11.16    1.62
   5  -7  -3   10.47    1.45
   5  -7  -2  187.57   10.69
  -5   7   2  183.29   10.57
   5  -7  -2  168.09   10.77
   5  -7  -2  176.67   10.55
   5  -7  -2  175.44   10.55
   5   7  -2  188.27   10.90
   5   7  -2  199.35   10.72
   5   7  -1  493.15   29.09
   5  -7  -1  537.76   29.21
   5  -7  -1  467.42   28.79
   5  -7  -1  497.11   28.94
   5   7  -1  503.06   28.95
   5   7  -1  529.08   29.15
   5  -7  -1  504.36   28.89
   5  -7  -1  463.05   28.74
   5  -7   0   11.21    1.64
   5   7   0   12.98    1.91
   5   7   0   15.18    2.39
   5  -7   0   15.60    1.78
   5  -7   0   11.49    2.12
   5  -7   0   14.54    1.56
   5  -7   1   12.71    1.62
   5   7   1   14.58    2.07
   5  -7   1   10.84    1.50
   5  -7   1   16.10    2.13
   5   7   1   13.01    2.34
   5   7   1   13.40    2.09
   5   7   2   18.16    2.32
   5  -7   2   22.27    2.29
   5   7   2   17.85    2.58
   5   7   2   16.79    2.42
   5   7   2   24.88    2.55
   5   7   3  254.00   15.08
   5   7   3  261.61   15.14
   5  -7   3  240.94   14.82
   5  -7   3  237.02   14.81
  -5  -7  -3  233.06   14.61
   5   7   3  266.89   15.16
   5   7   3  238.29   14.95
   5   7   4   35.03    3.45
   5   7   4   36.62    3.56
   5  -7   4   36.05    3.42
   5  -7   4   37.30    3.22
  -5   7  -4   38.84    3.30
   5   7   4   35.41    3.63
  -5  -7  -4   35.15    3.02
   5   7   4   40.10    3.60
   5   7   5  281.70   16.88
   5  -7   5  266.60   16.91
   5   7   5  249.16   16.60
   5  -7   5  271.72   16.78
  -5   7  -5  312.42   16.91
   5   7   5  291.79   17.04
  -5   7  -5  277.57   16.89
  -5  -7  -5  268.43   16.57
   5   7   5  272.50   16.91
  -5   7  -6    1.01    2.07
  -5   7  -6    0.08    1.85
   5  -7   6    0.20    1.82
  -5  -7  -6   -0.07    1.65
   5   7   6    0.52    2.27
  -5   7  -7   96.53    6.56
   5  -7   7   94.73    6.52
   5  -7   7  111.61    6.56
  -5   7  -7  103.27    6.49
   5   7   7   96.78    6.63
  -5  -7  -7   95.96    6.33
  -5   7  -8    4.35    1.67
   5  -7   8    3.21    1.55
  -5  -7  -8    3.78    1.67
   5   7   8    2.71    2.16
  -5   7  -8    3.06    1.84
  -5   7  -9  152.04    9.23
   5  -7   9  151.68    9.27
   5   7   9  153.83    9.38
  -5   7  -9  144.78    9.30
  -5  -7 -10    8.45    1.22
  -5   7 -10    7.53    1.49
   5   7  10    7.86    1.93
   5   8 -11    0.53    1.02
   5   8 -11    1.11    0.90
   5  -8 -10   28.56    2.33
   5   8 -10   35.32    2.75
   5  -8 -10   26.69    2.25
   5   8 -10   31.23    2.59
   5  -8  -9   55.43    3.84
   5  -8  -9   46.51    3.80
   5   8  -9   53.14    4.03
   5   8  -9   62.66    4.21
   5  -8  -8   18.26    2.30
   5   8  -8   26.40    2.57
   5  -8  -8   19.08    2.16
   5  -8  -8   17.75    2.16
   5   8  -8   21.59    2.33
   5  -8  -7    0.90    1.89
   5   8  -7    2.56    1.94
   5  -8  -7    0.61    1.35
   5   8  -7    0.55    1.68
   5  -8  -7    0.89    1.35
   5   8  -7    1.37    1.37
   5   8  -6  352.17   25.38
   5   8  -6  388.83   25.49
   5  -8  -6  545.24   25.95
   5  -8  -6  476.10   25.35
   5  -8  -6  389.12   25.29
   5   8  -6  476.05   25.57
   5   8  -5  152.15    8.49
   5  -8  -5  142.15    8.15
   5  -8  -4   15.57    1.83
   5   8  -4   18.23    2.04
   5  -8  -4   17.38    2.39
   5   8  -4   14.95    2.39
   5  -8  -4   15.19    1.70
   5  -8  -4   18.43    1.98
   5  -8  -4   18.98    2.72
   5   8  -3   16.53    2.25
   5  -8  -3   25.14    2.20
  -5   8   3   23.63    2.20
   5  -8  -3   19.36    2.36
   5  -8  -3   20.86    2.03
   5  -8  -3   21.00    1.98
   5   8  -3   27.16    2.29
   5  -8  -3   25.12    2.81
   5   8  -2  583.77   30.18
   5  -8  -2  540.85   29.93
  -5   8   2  533.36   29.78
   5  -8  -2  544.29   30.02
   5  -8  -2  484.65   29.71
   5   8  -2  561.16   29.95
   5  -8  -2  514.21   29.75
   5   8  -1   62.03    4.46
   5   8  -1   65.20    4.72
  -5   8   1   54.66    3.91
   5  -8  -1   65.24    4.23
   5   8  -1   43.33    4.05
   5   8  -1   69.60    4.58
   5  -8  -1   55.68    3.91
   5  -8  -1   60.26    4.07
   5  -8  -1   73.11    4.72
   5  -8   0   -0.48    1.23
   5   8   0   -0.66    1.47
   5   8   0    1.03    1.76
   5   8   0    0.50    1.99
   5  -8   0   -0.13    1.05
   5  -8   0    0.83    1.72
   5   8   1   29.63    3.03
   5  -8   1   29.97    2.46
   5   8   1   35.38    2.96
   5   8   1   28.48    3.16
   5   8   1   30.07    2.96
   5  -8   1   26.17    2.60
   5  -8   1   26.40    2.85
   5  -8   1   27.56    2.40
   5   8   2   58.00    4.34
   5   8   2   56.31    4.26
   5  -8   2   43.70    3.70
   5   8   2   54.87    4.22
   5  -8   2   55.48    4.10
   5   8   3   56.63    4.50
   5   8   3   68.87    4.88
   5   8   3   66.12    4.70
  -5   8  -3   57.08    4.35
   5   8   3   57.53    4.63
   5  -8   3   62.95    4.36
   5   8   4    7.88    2.29
   5   8   4   10.52    2.45
   5  -8   4    8.37    2.04
  -5   8  -4    5.50    1.75
   5   8   4    9.55    2.41
   5   8   4   11.85    2.36
  -5  -8  -4    5.09    1.62
   5  -8   4    3.98    1.57
   5   8   5    3.46    2.12
   5  -8   5    2.57    1.93
  -5   8  -5    4.20    1.78
   5   8   5    2.74    2.35
   5   8   5    5.43    2.01
  -5  -8  -5    4.50    1.70
   5  -8   5    4.71    1.70
  -5  -8  -6    1.41    2.15
  -5   8  -6    0.84    1.58
   5   8   6    1.34    1.83
   5  -8   6    1.44    1.73
   5   8   6    0.33    2.20
  -5  -8  -6    2.59    1.66
  -5  -8  -7   12.41    2.13
  -5   8  -7   16.56    2.38
  -5   8  -7   14.82    2.09
   5  -8   7   19.10    2.29
   5  -8   7   14.66    2.23
  -5  -8  -7   19.39    2.25
   5   8   7   14.79    2.61
  -5   8  -8  157.32    7.95
   5  -8   8  143.22    8.01
   5   8   8  140.24    8.11
  -5   8  -8  133.23    8.03
   5   8   9    2.33    1.45
  -5   8  -9    0.30    0.93
  -5  -8  -9    0.18    1.01
  -5   8  -9    0.65    1.22
   5  -8   9    0.30    1.10
   5   9 -11    1.22    0.93
   5   9 -10    7.17    1.19
   5  -9 -10    5.21    1.04
   5   9 -10    7.01    1.44
  -5   9  10    9.76    1.44
  -5   9   9    7.57    1.67
  -5  -9   9    4.67    1.44
   5  -9  -9    2.34    1.22
   5   9  -9    4.98    1.37
   5  -9  -9    3.85    1.26
   5   9  -9    5.30    1.61
   5  -9  -8    0.51    1.29
   5   9  -8    2.16    1.63
   5  -9  -8    1.67    1.19
   5  -9  -8    0.59    1.44
   5   9  -7  135.66   10.08
   5  -9  -7  208.89   10.51
   5  -9  -7  133.22    9.83
   5  -9  -7  157.87    9.79
   5   9  -7  185.35   10.22
   5   9  -6  265.86   15.75
   5  -9  -6  294.59   16.07
   5   9  -6  297.10   16.01
   5  -9  -6  281.79   15.69
   5  -9  -6  231.92   15.40
   5   9  -6  209.45   15.67
   5   9  -5  465.30   23.68
   5  -9  -5  395.00   23.13
   5   9  -5  321.17   23.37
   5  -9  -5  336.66   23.44
   5  -9  -5  458.33   23.40
  -5   9   4   19.51    2.14
   5  -9  -4   15.55    2.49
   5  -9  -4   16.42    2.06
   5   9  -4   15.79    2.71
   5  -9  -4   14.66    2.61
   5  -9  -4   15.04    1.80
   5   9  -4   17.84    2.31
   5  -9  -3   71.85    4.83
  -5   9   3   71.12    4.75
   5  -9  -3   63.81    4.95
   5  -9  -3   72.71    4.58
   5   9  -3   81.88    4.99
   5  -9  -3   77.45    5.37
   5  -9  -2  756.89   41.37
  -5   9   2  742.89   41.40
   5  -9  -2  746.02   41.61
   5   9  -2  561.71   41.31
   5   9  -2  765.48   41.70
   5   9  -2  576.07   41.52
   5   9  -2  884.80   41.74
   5  -9  -2  743.60   41.30
  -5   9   1   63.76    4.11
   5  -9  -1   58.39    4.31
   5   9  -1   46.23    4.25
   5   9  -1   63.02    4.96
   5   9  -1   63.79    4.65
   5  -9  -1   63.69    4.08
   5   9  -1   63.48    4.70
   5  -9  -1   66.46    4.79
   5   9   0  159.64    9.97
   5   9   0  156.47   10.07
   5  -9   0  162.39   10.08
   5   9   0  162.50    9.94
   5  -9   0  147.93    9.66
   5   9   1  102.38    6.93
   5  -9   1   93.60    6.29
   5   9   1  111.02    6.85
   5  -9   1   93.50    6.71
   5  -9   1  121.69    6.68
   5   9   1  103.14    6.75
   5   9   1  108.72    6.91
   5  -9   1   80.40    6.24
   5  -9   2   63.93    4.59
   5   9   2   60.87    4.78
   5   9   2   67.94    4.72
   5   9   2   67.16    5.00
   5   9   3  372.68   19.34
  -5   9  -3  365.44   19.08
   5  -9   3  300.51   18.84
   5   9   3  317.12   18.95
   5   9   3  329.66   19.06
   5   9   3  338.40   19.26
   5  -9   4   82.98    5.75
   5   9   4   96.70    6.04
   5  -9   4   69.26    5.28
  -5   9  -4   81.95    5.60
  -5  -9  -4   81.36    5.18
   5   9   4   78.31    5.56
   5   9   4   90.45    5.84
  -5   9  -5    6.69    2.01
   5   9   5    3.70    2.21
   5  -9   5    7.52    2.04
   5   9   5    3.78    2.30
  -5   9  -5    4.53    1.66
   5  -9   5    5.37    1.83
   5  -9   6   79.30    5.50
  -5   9  -6   61.12    5.17
   5  -9   6   80.49    5.70
   5   9   6   84.89    5.57
  -5  -9  -6   80.68    5.25
  -5  -9  -6   86.64    5.85
   5   9   6   77.44    5.66
   5  -9   7  105.04    6.50
   5   9   7  106.75    6.49
  -5  -9  -7  114.39    6.27
  -5  -9  -8    3.60    1.30
  -5  -9  -8   10.40    1.42
   5   9   8    7.30    1.84
  -5   9  -8    7.11    1.25
   5  -9   8   11.78    1.59
  -5   9  -9   44.89    3.15
  -5  -9  -9   45.03    2.97
   5   9   9   47.92    3.23
   5  10 -10  273.52   11.12
  -5  10  10  256.62   11.05
   5 -10  -9   62.58    4.62
  -5  10   9   85.41    4.87
  -5 -10   9   83.71    4.81
   5  10  -9   91.45    4.98
   5 -10  -9   51.13    4.55
   5 -10  -8   17.80    2.40
   5  10  -8   25.95    2.84
   5 -10  -8   20.62    2.25
   5  10  -8   31.57    2.69
  -5  10   8   31.04    2.52
   5 -10  -7   27.75    2.81
   5  10  -7   16.54    2.62
  -5  10   7   20.75    2.29
   5 -10  -7   20.01    2.31
   5  10  -7   22.29    2.51
   5  10  -7   19.18    2.85
   5  10  -6   12.81    2.17
   5  10  -6   13.14    2.42
   5 -10  -6   14.82    2.11
  -5  10   6   13.71    2.06
   5  10  -6    7.98    2.29
   5 -10  -5  175.44   10.20
   5  10  -5  161.67   10.14
   5 -10  -5  129.78    9.99
   5 -10  -5  175.92    9.90
  -5  10   5  161.34    9.79
   5  10  -5  127.21   10.00
   5 -10  -4  197.35   12.34
   5 -10  -4  193.28   12.16
   5 -10  -4  205.84   12.65
   5  10  -4  192.56   12.50
  -5  10   4  197.22   12.11
   5 -10  -3  164.19    9.88
   5  10  -3  165.64   10.01
   5 -10  -3  153.38   10.10
  -5  10   3  164.77    9.67
   5  10  -3  196.16   10.01
   5 -10  -2    1.75    1.73
   5  10  -2    0.64    1.84
   5  10  -2    1.62    1.81
   5 -10  -2    2.39    2.19
   5  10  -2    3.65    1.72
  -5  10   2    3.90    1.34
   5 -10  -1  131.96    8.34
   5  10  -1  132.15    8.59
   5  10  -1  133.81    8.71
   5 -10  -1  143.52    8.79
   5  10  -1  141.70    8.95
   5  10   0    1.31    1.67
   5  10   0    1.32    2.47
   5  10   0    2.25    2.11
   5 -10   0    2.92    1.65
   5 -10   0    2.14    2.07
   5 -10   0    2.58    1.39
   5  10   1  188.28   11.66
   5  10   1  184.46   11.79
   5 -10   1  172.98   11.64
   5  10   1  185.87   11.85
   5  10   1  192.32   11.69
   5  10   2  907.88   47.95
  -5  10  -2  685.12   47.50
   5 -10   2  894.38   47.80
   5  10   2  962.78   47.86
   5  10   2  937.56   47.88
   5 -10   2  634.06   47.32
   5  10   2  957.52   48.12
  -5  10  -3   60.08    4.99
   5 -10   3   85.79    5.15
   5  10   3   89.84    5.76
   5  10   3   84.35    5.47
   5  10   3   83.12    5.44
   5 -10   3   55.49    4.78
  -5  10  -3   59.32    4.76
   5  10   4   69.72    5.05
   5  10   4   78.40    5.22
  -5 -10  -4   74.34    5.33
   5 -10   4   51.16    4.63
  -5  10  -4   58.40    4.60
  -5  10  -4   74.76    5.06
  -5 -10  -4   77.00    4.67
   5 -10   4   62.76    5.11
   5  10   4   66.55    5.32
   5 -10   5    4.67    1.79
   5  10   5    5.82    2.19
   5 -10   5    2.77    1.60
  -5  10  -5    6.20    1.92
  -5  10  -5    1.89    1.29
   5  10   5    4.50    2.21
  -5 -10  -5    4.16    1.33
   5  10   6  325.57   18.57
  -5 -10  -6  349.84   18.83
   5 -10   6  319.18   18.70
  -5  10  -6  328.47   18.56
  -5 -10  -6  324.47   18.33
   5 -10   6  360.54   18.62
  -5 -10  -7    1.89    1.54
  -5  10  -7    1.67    1.53
  -5  10  -7    1.01    1.01
   5  10   7    0.85    1.73
  -5 -10  -7    1.54    1.14
   5 -10   7    0.40    1.39
  -5  10  -8    0.41    0.63
  -5 -10  -8    0.50    0.89
   5  10   8    1.15    1.35
  -5 -10  -8    0.71    0.94
   5  11 -10   59.39    3.73
  -5  11  10   55.20    3.77
   5 -11  -9   40.19    2.68
   5  11  -9   44.38    2.83
  -5  11   9   40.84    2.73
  -5 -11   9   41.16    2.68
   5  11  -8   41.05    3.54
   5 -11  -8   39.99    3.34
   5 -11  -8   46.56    3.27
   5  11  -8   42.98    3.36
  -5  11   8   43.64    3.27
  -5 -11   8   42.91    3.41
   5  11  -7   87.44    6.21
   5 -11  -7   87.72    6.08
   5  11  -7   91.92    6.18
   5 -11  -7   89.91    5.88
   5  11  -7   86.62    5.96
  -5  11   7   83.12    5.79
   5  11  -6   11.41    2.03
   5  11  -6   11.65    2.37
   5 -11  -6    7.12    1.98
   5  11  -6    7.44    2.26
   5 -11  -6   11.62    1.93
  -5  11   6    9.20    1.72
   5 -11  -5   11.46    2.15
   5 -11  -5    6.59    2.17
   5  11  -5   12.37    2.67
   5 -11  -5    6.68    1.84
  -5  11   5    7.29    1.76
   5  11  -4    9.52    2.69
   5 -11  -4    9.41    2.64
  -5  11   4   13.76    1.97
   5 -11  -4   10.01    2.18
   5 -11  -3   10.83    2.14
   5  11  -3   11.83    2.40
  -5  11   3   13.78    1.88
   5  11  -3   17.39    2.36
   5  11  -2  113.68    7.71
   5  11  -2  151.03    7.86
   5 -11  -2  116.80    7.90
   5  11  -2   82.02    7.47
   5 -11  -2  120.13    7.55
  -5 -11   1    1.43    1.55
   5 -11  -1    0.20    1.43
   5  11  -1    0.17    1.98
   5  11  -1    0.49    1.66
   5 -11  -1    0.67    2.13
   5  11  -1    0.58    2.21
   5 -11  -1    1.87    1.58
   5  11   0   53.18    4.31
   5 -11   0   50.64    3.82
   5 -11   0   52.06    4.43
   5  11   0   46.23    4.42
   5 -11   0   61.82    4.26
   5  11   1  163.62    9.92
   5  11   1  168.19    9.86
   5  11   1  170.39    9.71
   5 -11   1  153.00    9.68
   5  11   2  371.38   20.70
   5  11   2  368.65   20.74
   5  11   2  379.35   20.98
   5 -11   2  357.64   20.59
   5 -11   3   10.47    1.67
  -5 -11  -3   14.36    2.50
   5 -11   3   13.41    2.13
  -5  11  -3   12.19    1.94
   5  11   3   11.77    2.47
   5  11   3   14.55    2.62
   5  11   3   12.66    2.58
   5 -11   3   12.91    2.16
  -5  11  -4   60.42    4.93
   5 -11   4   58.84    4.83
  -5 -11  -4   90.12    5.65
   5  11   4   89.15    5.72
   5  11   4   78.18    5.30
   5 -11   5  202.17   13.22
   5 -11   5  231.26   13.61
  -5  11  -5  195.92   13.22
  -5 -11  -5  230.83   13.09
   5  11   5  232.65   13.42
   5 -11   6    7.99    1.56
  -5 -11  -6    6.27    1.89
  -5 -11  -6    3.02    1.61
  -5  11  -6    8.65    1.64
   5  11   6    5.74    1.91
  -5 -11  -6    5.73    1.26
   5 -11   6    7.04    1.70
   5 -11   7  113.01    6.25
   5 -11   7   86.37    6.20
  -5  11  -7   96.62    6.13
  -5 -11  -7   96.23    6.27
   5  11   7   91.97    6.18
  -5 -11  -7   96.35    5.95
  -5  11  -8   16.30    1.59
   5  11   8   21.34    1.77
   5 -11   8   17.45    1.70
   5 -12  -9   39.44    2.49
   5 -12  -9   33.21    2.43
   5  12  -9   37.87    2.57
  -5  12   9   35.38    2.54
   5  12  -8   53.65    4.01
   5 -12  -8   58.21    3.86
   5 -12  -8   47.39    3.87
   5  12  -8   65.26    3.97
  -5  12   8   56.01    3.81
  -5 -12   8   57.77    3.94
   5  12  -7    0.37    1.59
   5 -12  -7    0.07    1.64
   5 -12  -7    0.11    1.33
   5  12  -7    0.95    1.39
  -5  12   7   -0.56    1.23
   5  12  -6    2.54    1.71
   5 -12  -6    2.31    1.81
   5  12  -6    2.15    2.01
   5 -12  -6    1.48    1.60
   5  12  -6    3.59    1.60
   5 -12  -6    3.67    1.55
  -5  12   6    3.78    1.43
   5 -12  -5   71.23    4.98
   5  12  -5   70.30    5.22
  -5  12   5   81.48    4.77
   5  12  -4  158.33   10.25
   5 -12  -4  156.76   10.10
   5 -12  -4  163.59   10.39
   5  12  -4  146.17   10.25
  -5  12   4  160.48    9.87
   5  12  -3  177.32   11.69
  -5 -12   3  182.42   11.66
   5  12  -3  201.30   11.68
   5 -12  -3  177.28   11.51
   5 -12  -2   99.54    7.24
   5  12  -2  110.49    7.60
   5 -12  -2  114.96    7.39
   5 -12  -2   99.84    7.58
   5  12  -2  110.49    7.84
   5  12  -2  132.86    7.60
  -5 -12   1   11.06    1.92
   5 -12  -1   12.77    1.87
   5  12  -1    7.59    2.14
   5  12  -1   12.88    2.60
   5 -12  -1   15.31    2.70
   5 -12  -1   12.60    2.10
   5  12  -1   14.91    2.25
  -5 -12   0  356.24   20.55
   5 -12   0  313.38   20.20
   5  12   0  365.50   20.66
   5 -12   0  368.26   20.57
   5 -12   0  310.02   20.63
   5  12   0  369.82   20.90
   5  12   0  330.36   20.52
   5 -12   1  266.16   16.88
   5  12   1  278.53   17.10
  -5 -12  -1  287.47   16.91
   5  12   1  272.91   16.80
   5  12   2   65.36    4.82
   5  12   2   71.62    5.11
   5 -12   2   58.58    4.82
   5  12   2   72.81    5.45
   5 -12   2   66.08    4.97
  -5 -12  -2   64.00    5.08
  -5 -12  -3  118.05    7.23
   5  12   3  119.43    7.08
  -5  12  -3   78.90    6.51
   5  12   3  110.70    6.79
   5 -12   3  111.84    6.77
   5  12   3  117.37    7.38
   5 -12   3  118.08    7.06
   5 -12   3   83.84    6.46
  -5 -12  -4    3.80    2.01
   5  12   4    3.78    1.45
  -5  12  -4    3.21    1.39
   5  12   4    2.05    1.91
   5 -12   4    3.39    1.30
   5 -12   5   79.47    5.47
  -5 -12  -5   66.24    5.73
  -5  12  -5   70.87    5.39
   5 -12   5   96.99    5.85
   5  12   5   95.73    5.72
  -5 -12  -5  105.42    6.04
  -5 -12  -6    3.31    1.40
   5 -12   6    3.11    1.38
   5  12   6    4.71    1.59
   5 -12   6    3.27    1.15
  -5  12  -6    4.08    1.19
  -5  12  -7   14.40    1.39
   5  12   7   17.31    1.69
   5 -12   7   15.34    1.47
  -5 -12  -7   13.50    1.62
   5 -12   7   13.04    1.57
   5  13  -8  121.57    7.75
   5 -13  -8  118.67    7.68
   5  13  -8  135.40    7.69
   5 -13  -8  132.61    7.65
  -5 -13   8  122.26    7.67
   5 -13  -7   24.39    2.15
  -5  13   7   24.42    2.12
   5  13  -7   27.67    2.23
   5  13  -7   19.84    2.23
   5  13  -6   19.19    2.36
   5 -13  -6   25.11    2.57
   5 -13  -6   26.88    2.36
   5 -13  -6   15.40    2.20
  -5  13   6   24.84    2.16
   5  13  -6   29.54    2.47
   5  13  -5  206.51   11.37
   5 -13  -5  207.04   11.16
   5  13  -5  206.01   11.25
   5 -13  -4   40.02    3.61
   5  13  -4   38.82    3.51
   5 -13  -4   33.68    3.24
   5 -13  -3   60.33    4.53
   5  13  -3   59.96    4.76
   5  13  -3   59.22    4.98
  -5 -13   3   56.75    4.65
   5 -13  -3   59.91    4.54
   5  13  -3   70.72    4.76
   5 -13  -2    2.09    1.57
   5  13  -2    4.02    2.04
   5  13  -2    2.83    2.38
  -5 -13   2    4.70    2.32
   5 -13  -2    2.20    2.18
   5 -13  -2    2.39    1.67
   5  13  -2    2.99    1.74
   5 -13  -1    1.22    1.35
   5  13  -1    0.99    1.93
   5 -13  -1    0.53    1.68
   5 -13  -1    0.56    2.10
   5  13  -1   -0.86    2.38
   5  13  -1    0.08    1.77
   5  13   0  306.67   18.22
   5  13   0  289.95   18.11
   5 -13   0  289.54   18.27
   5  13   0  322.87   18.46
  -5 -13   0  298.88   18.09
  -5 -13  -1   94.52    5.99
   5  13   1   92.87    5.96
   5 -13   1   90.44    6.04
   5  13   1   87.55    5.79
   5  13   1   92.35    6.15
   5 -13   2  142.35    8.36
  -5 -13  -2  145.94    8.49
   5  13   2  141.59    8.28
   5  13   3   42.00    3.52
   5  13   3   42.72    3.42
   5  13   3   40.71    3.22
   5 -13   3   38.84    3.36
  -5 -13  -3   38.00    3.54
  -5 -13  -4    2.06    1.70
  -5 -13  -4    0.74    2.17
  -5  13  -4    0.97    1.01
   5  13   4    0.99    1.63
   5 -13   4    0.84    1.01
   5 -13   5   55.19    3.79
  -5 -13  -5   40.30    4.08
   5 -13   5   64.51    4.17
  -5 -13  -5   74.53    4.34
  -5  13  -5   49.37    3.69
   5  13   5   69.25    4.13
   5 -13   6   10.69    1.56
   5  13   6   13.29    1.58
  -5  13  -6    8.84    1.10
   5 -14  -7  166.73    9.76
  -5 -14   7  156.37    9.82
   5  14  -7  152.13    9.81
   5  14  -7  176.20    9.80
   5 -14  -6   10.70    1.57
   5 -14  -6    7.35    1.42
   5  14  -6    9.28    1.54
   5  14  -6   12.20    1.54
   5  14  -5    1.05    1.68
   5 -14  -5    0.19    1.55
   5 -14  -5    0.51    1.32
   5  14  -5    0.06    1.32
   5 -14  -4    1.91    1.99
   5 -14  -4    0.65    1.39
   5  14  -4    1.10    1.81
   5 -14  -4    2.90    1.55
   5 -14  -3   47.90    4.15
   5  14  -3   56.81    4.52
   5 -14  -3   65.25    4.39
   5  14  -3   72.98    4.51
   5  14  -3   56.36    4.78
   5 -14  -2   -0.34    1.36
   5  14  -2   -0.30    1.82
   5 -14  -2    0.27    1.57
  -5 -14   2    1.49    2.00
   5 -14  -2    0.85    2.18
   5  14  -2   -2.01    2.28
   5  14  -2    0.50    1.63
   5  14  -1   61.71    4.45
  -5 -14   1   53.51    4.70
   5 -14  -1   45.65    4.47
   5 -14  -1   53.24    3.97
   5  14  -1   56.79    4.76
   5  14   0    4.44    1.79
   5  14   0    2.58    1.43
   5 -14   0    5.21    2.03
  -5 -14   0    3.32    2.30
  -5 -14   0    2.46    1.47
   5  14   0    3.40    2.15
   5  14   1   76.83    5.20
   5  14   1   81.65    4.97
   5 -14   1   72.50    5.00
  -5 -14  -1   73.03    5.47
   5  14   1   69.30    4.72
  -5 -14  -1   77.85    4.95
  -5 -14  -2   19.45    2.29
   5  14   2   23.54    2.15
  -5 -14  -2   19.49    2.77
   5 -14   2   17.76    2.13
   5  14   2   20.90    1.88
   5  14   2   20.07    2.40
  -5 -14  -3   -0.31    1.48
   5  14   3    0.83    0.85
   5 -14   3    1.74    1.36
  -5 -14  -4   73.10    4.94
   5 -14   4   78.97    4.68
  -5 -14  -4   79.17    4.73
  -5 -14  -5    7.80    1.52
  -5 -14  -5    9.23    1.53
   5  15  -6    5.50    1.00
   5 -15  -6    5.27    1.13
   5  15  -6    6.43    1.20
  -5 -15   6    6.69    1.26
   5  15  -5  130.06    7.42
   5 -15  -5  110.54    7.33
   5 -15  -5  117.60    7.28
   5  15  -5  114.11    7.31
   5 -15  -4   10.06    1.81
   5 -15  -4   10.75    1.56
   5  15  -4   10.92    1.89
   5 -15  -4    9.43    1.50
   5 -15  -3  217.91   15.11
   5  15  -3  263.29   15.38
   5 -15  -3  263.84   15.28
   5  15  -3  251.35   15.47
   5  15  -3  297.81   15.37
   5  15  -2  105.65    6.59
   5 -15  -2   91.42    6.58
  -5 -15   2   83.46    6.47
   5 -15  -2   91.58    6.23
   5  15  -2  105.56    6.78
  -5 -15   1   55.60    5.01
   5 -15  -1   56.98    4.89
   5  15  -1   70.83    4.90
   5  15  -1   68.76    5.10
  -5 -15   0   35.48    3.50
   5 -15   0   36.09    3.25
   5  15   0   40.84    3.01
   5  15   0   42.70    3.19
   5  15   0   39.23    3.38
   5  15   1   20.13    2.25
   5  15   1   21.31    1.99
   5 -15   1   16.79    2.05
  -5 -15  -1   16.71    2.41
  -5 -15  -1   16.90    1.82
   5 -15   1   11.73    1.57
   5  15   1   16.73    1.70
   5 -15   2   54.41    4.41
   5 -15   2   76.66    4.54
  -5 -15  -2   61.49    4.92
  -5 -15  -2   75.47    4.63
   5  15   2   64.64    4.31
   5  15   2   79.01    4.65
   5 -15   3    2.86    1.09
  -5 -15  -3    2.33    1.25
  -5 -15  -4    6.57    1.57
  -5 -15  -4    7.11    1.24
   5 -15   4    5.42    1.10
  -5 -16   5   13.02    1.74
   5 -16  -5   10.45    1.34
   5 -16  -4   95.10    5.83
   5 -16  -4   93.97    5.64
   5  16  -4   87.43    5.71
   5 -16  -3    8.82    1.17
   5  16  -3   10.99    1.61
   5  16  -3   13.40    1.42
   5  16  -2    9.29    1.51
   5  16  -2   10.44    1.35
   5 -16  -2    9.36    1.69
  -5 -16   1    3.36    1.47
   5 -16  -1    4.20    1.44
   5  16  -1    5.74    1.36
   5  16  -1    5.43    1.13
   5  16  -1    3.77    1.68
  -5 -16   0    8.13    1.77
   5 -16   0    7.99    1.59
   5  16   0    8.74    1.34
   5  16   0    6.81    1.69
   5  16   0   13.35    1.27
   5  16   1    1.94    1.16
  -5 -16  -1    1.03    1.50
   5 -16   1    2.02    1.16
   5  16   1    0.62    0.72
  -5 -16  -2    1.91    1.47
   5 -17  -2   12.09    1.88
   5 -17  -1   22.13    2.09
   6   0 -12   11.70    1.65
   6   0 -12   11.06    1.56
   6   0 -11    0.74    1.69
   6   0 -11    0.87    1.48
   6   0 -10  133.09    8.79
   6   0 -10  136.10    8.74
   6   0  -9    0.07    1.53
   6   0  -9   -0.58    2.10
   6   0  -9    0.16    1.79
   6   0  -8   17.60    2.32
   6   0  -8   15.24    2.25
   6   0  -7    1.27    1.41
   6   0  -7   -0.91    1.37
   6   0  -7    1.08    1.39
   6   0  -6  131.30    8.39
   6   0  -6  128.18    8.43
  -6   0   6  150.86   10.95
   6   0  -6  144.91    8.45
   6   0  -5    0.12    0.97
   6   0  -5    0.13    1.04
   6   0  -5    1.16    0.92
  -6   0   5    0.88    2.17
   6   0  -4 4285.95  251.60
   6   0  -4 4358.31  251.65
  -6   0   4 4760.29  253.55
   6   0  -4 4468.50  251.69
   6   0  -3    0.67    0.99
   6   0  -3    0.41    1.02
   6   0  -3    0.04    1.03
  -6   0   3    0.73    1.66
  -6   0   2  102.50    6.73
   6   0  -2   87.98    6.32
   6   0  -2  102.14    6.34
   6   0  -2  106.71    6.41
  -6   0   2  118.46    7.56
   6   0  -2  117.76    6.53
  -6   0   1    1.12    1.39
  -6   0   1   -0.10    1.30
  -6   0   0 1041.15   57.37
   6   0   0  957.13   56.51
   6   0   1    0.17    1.20
   6   0   1    0.10    1.36
  -6   0  -1    1.15    1.58
   6   0   1    0.79    1.09
   6   0   1    0.37    0.99
   6   0   2   43.01    3.34
   6   0   2   61.99    5.18
  -6   0  -2   55.09    5.26
  -6   0  -2   54.31    4.58
   6   0   2   42.15    3.44
   6   0   2   44.47    3.50
   6   0   3    0.12    1.39
   6   0   3   -1.05    1.60
   6   0   3   -0.53    1.32
   6   0   3    3.24    2.32
   6   0   4  337.24   20.44
   6   0   4  340.99   20.15
  -6   0  -4  329.57   20.09
  -6   0  -4  356.84   20.24
   6   0   4  347.04   20.24
   6   0   4  310.38   20.12
  -6   0  -5    0.83    1.33
  -6   0  -5   -0.65    1.56
  -6   0  -6  171.37   10.99
  -6   0  -6  189.63   11.27
  -6   0  -7    1.49    1.81
  -6   0  -8    4.18    1.71
  -6   0  -9    0.83    1.38
   6   0  10  184.21   11.37
  -6   0 -10  203.25   11.49
  -6   0 -10  185.91   11.27
   6   1 -12  129.51    8.13
   6   1 -12  133.34    8.16
   6  -1 -12  124.21    8.07
   6   1 -12  145.34    8.18
   6  -1 -11    1.08    1.49
   6   1 -11    2.97    1.54
   6   1 -11    1.78    1.73
   6  -1 -11   -0.24    1.63
   6   1 -11    0.63    1.52
   6   1 -10   -0.83    1.73
   6   1 -10   -0.37    1.65
   6   1 -10    1.03    2.07
   6  -1 -10   -0.60    1.98
   6   1 -10    0.46    1.75
   6  -1 -10    1.48    1.65
   6   1  -9   97.05    6.07
   6   1  -9   87.50    6.01
   6   1  -9   89.09    6.02
   6  -1  -9   82.56    5.93
   6   1  -8   73.00    5.19
   6  -1  -8   77.14    5.46
   6   1  -8   69.00    5.24
   6  -1  -8   75.37    5.26
   6   1  -7   44.85    3.20
   6   1  -7   37.23    3.17
   6  -1  -7   38.13    3.12
   6  -1  -7   43.98    3.19
   6   1  -7   41.20    3.13
   6   1  -6    8.79    1.32
   6   1  -6   11.36    1.56
   6  -1  -6    9.34    1.37
  -6   1   6   12.22    3.21
   6  -1  -6   11.49    1.52
   6   1  -6   11.61    1.55
   6  -1  -6   10.31    1.65
   6   1  -5  102.44    6.85
   6  -1  -5   86.01    6.83
   6   1  -5   87.59    6.74
   6   1  -5  137.47    7.04
  -6  -1   5  140.66    9.04
  -6   1   5  145.13    9.62
   6   1  -5  123.53    6.98
   6  -1  -5  122.37    6.96
   6   1  -5  125.07    7.07
   6  -1  -5  136.39    7.10
   6   1  -4  463.66   27.67
   6  -1  -4  493.46   27.78
   6   1  -4  517.08   27.75
   6  -1  -4  502.58   27.78
  -6  -1   4  550.93   29.38
  -6   1   4  545.53   29.96
   6   1  -4  501.90   27.78
   6  -1  -4  491.25   27.80
   6  -1  -4  493.27   27.68
   6   1  -4  469.90   27.69
   6  -1  -3  409.73   24.61
   6   1  -3  411.76   24.58
   6  -1  -3  399.90   24.59
  -6   1   3  466.85   25.11
  -6  -1   3  443.60   25.65
   6   1  -3  407.26   24.58
   6  -1  -3  449.21   24.70
   6  -1  -3  435.92   24.66
   6   1  -2   35.97    2.42
   6  -1  -2   32.77    2.44
   6  -1  -2   27.41    2.36
  -6  -1   2   23.35    2.02
  -6   1   2   31.44    3.01
  -6  -1   2   30.40    2.03
  -6  -1   2   37.37    2.91
   6  -1  -2   32.64    2.37
   6  -1  -2   34.02    2.59
   6   1  -2   37.00    2.62
  -6  -1   2   38.36    3.12
  -6   1   2   42.52    3.89
   6  -1  -1  712.73   42.81
   6   1  -1  714.33   42.93
   6  -1  -1  710.53   42.80
   6  -1  -1  703.99   42.85
  -6   1   1  870.99   44.09
  -6   1   1  837.81   44.13
  -6  -1   1  815.29   43.36
  -6  -1   1  837.86   43.56
   6  -1   0  206.15   12.43
   6   1   0  218.73   12.65
   6  -1   0  203.00   12.44
  -6  -1   0  228.50   13.63
  -6   1   0  226.35   13.66
  -6  -1   0  225.94   13.00
   6   1   0  205.32   12.53
   6  -1   0  201.54   12.51
   6   1   1  457.85   26.39
   6  -1   1  433.07   26.28
   6   1   1  424.44   26.32
   6  -1   1  437.61   26.27
   6  -1   1  425.89   26.22
  -6  -1  -1  492.40   27.95
  -6   1  -1  473.21   27.65
  -6  -1  -1  461.73   27.00
   6  -1   1  458.31   26.41
   6   1   1  446.20   26.42
   6  -1   1  518.91   26.41
   6   1   2   67.61    5.44
   6  -1   2   65.79    5.96
   6  -1   2   59.63    4.27
   6   1   2   65.52    4.32
  -6  -1  -2   53.29    5.54
  -6   1  -2   62.41    5.50
   6  -1   2   61.71    4.15
   6  -1   2   55.08    4.04
   6   1   2   56.07    4.13
   6   1   2   60.79    4.29
   6  -1   2   58.61    4.24
   6   1   3  174.94   11.20
   6  -1   3  172.63   11.12
   6  -1   3  187.00   11.41
   6   1   3  192.84   11.45
   6   1   3  199.83   13.00
   6  -1   3  183.60   13.35
   6   1   3  191.60   11.33
   6  -1   3  185.32   11.27
   6  -1   4  531.04   32.25
   6   1   4  550.84   32.33
   6   1   4  558.97   32.35
   6  -1   4  625.96   35.26
   6  -1   4  506.36   32.47
   6   1   4  596.76   32.61
  -6   1  -4  557.13   32.33
  -6   1  -4  570.37   32.44
   6  -1   4  532.75   32.32
  -6  -1  -4  549.38   32.26
  -6   1  -5  231.69   14.90
   6  -1   5  250.50   15.04
  -6   1  -5  259.86   15.09
  -6  -1  -5  251.54   14.92
   6   1   5  241.24   14.96
  -6   1  -6    8.81    1.90
  -6   1  -6   11.91    2.26
  -6  -1  -6    9.22    1.86
   6  -1   6    8.45    1.94
  -6   1  -7  111.09    7.26
  -6  -1  -7  108.73    7.32
  -6   1  -7  115.14    7.52
  -6   1  -8   49.68    3.65
  -6  -1  -8   48.41    3.74
  -6   1  -8   47.80    3.96
   6   1   9    4.74    1.88
  -6   1  -9    2.78    1.65
  -6  -1  -9    3.63    1.34
  -6  -1  -9    2.76    1.98
   6  -1  10    8.30    1.45
   6   1  10   11.24    1.66
  -6   1 -10   10.83    1.37
  -6  -1 -10    8.62    1.15
  -6  -1 -10   10.86    1.62
  -6   1 -10   12.53    1.71
   6   2 -12   58.29    3.95
   6  -2 -12   54.10    3.78
   6   2 -12   49.39    3.93
   6   2 -12   65.05    3.91
   6  -2 -12   62.91    4.00
   6   2 -11  234.65   13.95
   6  -2 -11  212.29   13.77
   6   2 -11  219.11   13.94
   6  -2 -11  214.06   13.80
   6   2 -11  262.03   13.98
   6  -2 -11  240.27   13.93
   6   2 -10   34.66    3.10
   6   2 -10   33.65    3.21
   6  -2 -10   30.45    2.98
   6  -2 -10   28.40    3.17
   6  -2 -10   33.28    3.14
   6   2 -10   36.64    3.15
   6   2  -9  202.65   13.37
   6   2  -9  229.58   13.54
   6  -2  -9  209.93   13.37
   6  -2  -9  207.28   13.48
   6  -2  -9  234.46   13.49
   6   2  -9  225.38   13.47
   6  -2  -8  123.59    8.03
   6  -2  -8  114.45    8.14
   6   2  -8  128.92    8.06
   6  -2  -8  128.24    8.04
   6  -2  -7   10.24    1.67
   6  -2  -7    8.92    1.79
   6   2  -7    6.99    1.39
   6  -2  -7   10.33    2.15
   6   2  -7    9.22    1.60
   6  -2  -7    4.86    1.44
   6   2  -6  138.21   10.87
   6  -2  -6  188.70   11.17
   6  -2  -6  196.46   11.05
   6   2  -6  201.60   11.02
   6  -2  -6  144.52   10.88
   6  -2  -6  191.28   11.06
   6   2  -6  196.86   11.09
   6  -2  -6  202.31   11.03
   6   2  -6  194.77   11.05
   6  -2  -5  213.08   12.94
   6  -2  -5  222.71   12.88
   6  -2  -5  204.39   12.81
   6   2  -5  217.77   12.77
  -6   2   5  228.16   15.42
   6   2  -5  214.61   12.83
   6  -2  -5  216.10   12.87
   6   2  -5  209.63   12.80
   6  -2  -5  212.02   12.77
   6   2  -4  135.46   10.92
   6  -2  -4  211.26   11.22
   6   2  -4  214.81   11.10
   6   2  -4  202.13   11.12
   6  -2  -4  194.85   11.19
   6  -2  -4  160.29   11.10
  -6  -2   4  222.05   12.43
  -6   2   4  237.64   13.85
   6   2  -4  186.95   11.06
   6  -2  -4  195.17   11.04
  -6  -2   3  122.57    7.52
  -6   2   3  125.02    7.88
   6   2  -3  110.37    6.89
   6  -2  -3  110.80    6.95
   6   2  -3  105.30    6.76
   6  -2  -3  110.76    6.86
   6  -2  -3  110.84    6.92
   6   2  -3  105.91    6.77
   6  -2  -3  112.73    6.90
   6   2  -2   66.18    4.45
   6   2  -2   77.31    4.65
   6  -2  -2   75.19    4.66
  -6  -2   2   59.31    4.60
  -6   2   2   66.69    5.46
  -6  -2   2   67.92    4.62
   6  -2  -2   70.14    4.51
  -6   2   2   66.18    5.85
   6   2  -1  114.21    7.56
   6   2  -1  112.66    7.44
   6  -2  -1  119.89    7.47
  -6   2   1  134.40    8.97
  -6  -2   1  120.73    7.31
  -6  -2   1  138.62    7.95
  -6  -2   1  123.64    7.32
  -6   2   1  133.65    8.75
  -6   2   0  832.80   46.41
  -6  -2   0  802.65   45.93
  -6  -2   0  777.86   44.80
   6  -2   0  768.27   45.01
   6   2   0  780.14   45.03
   6  -2   0  731.30   44.87
   6  -2   0  913.39   45.12
   6   2   0  741.71   44.95
   6  -2   0  740.87   44.91
   6  -2   1  325.99   17.18
   6  -2   1  255.67   17.02
   6   2   1  269.51   17.12
   6  -2   1  293.72   17.19
   6   2   1  286.05   17.22
  -6   2  -1  295.00   18.62
  -6  -2  -1  289.82   18.49
   6  -2   1  307.11   17.25
   6   2   1  328.50   17.18
   6  -2   1  264.94   17.06
   6   2   2   25.60    2.42
   6  -2   2   25.17    2.27
   6  -2   2   32.21    2.49
   6   2   2   31.09    2.73
   6  -2   2   27.51    2.56
   6   2   2   23.63    2.56
  -6   2  -2   26.22    3.65
  -6  -2  -2   29.93    3.89
   6  -2   2   33.81    4.27
   6  -2   2   27.58    2.55
   6   2   2   23.58    2.50
   6  -2   3  846.23   50.89
   6   2   3  894.17   50.87
   6  -2   3  824.25   50.67
   6  -2   3  837.25   50.92
   6   2   3  924.99   51.01
   6   2   3 1088.03   52.74
   6  -2   3  993.80   53.81
   6  -2   3  847.74   50.81
   6   2   3  850.86   50.87
   6  -2   3  932.28   50.87
  -6  -2  -3  865.94   50.68
   6   2   4  651.07   37.07
   6  -2   4  585.73   37.11
   6   2   4  674.55   37.10
  -6   2  -4  633.55   37.10
  -6  -2  -4  618.85   36.86
   6  -2   4  635.63   37.13
   6   2   5   29.65    2.86
  -6   2  -5   27.31    2.78
  -6   2  -5   27.35    2.96
  -6  -2  -5   26.24    2.53
   6  -2   5   27.85    2.81
  -6   2  -6  108.48    7.22
  -6  -2  -6  100.99    6.84
   6  -2   6  114.00    7.16
  -6   2  -6   98.54    6.98
  -6   2  -7   11.32    2.04
   6  -2   7   11.52    2.10
  -6   2  -7    8.35    2.23
  -6  -2  -7   11.13    1.85
  -6   2  -8   71.04    5.25
  -6  -2  -8   79.19    5.24
  -6   2  -8   84.16    5.64
  -6   2  -9  169.48   10.73
  -6  -2  -9  192.34   11.11
   6   2   9  182.77   11.12
  -6  -2  -9  175.09   10.73
  -6   2  -9  181.29   11.01
   6  -2  10    0.55    1.02
   6   2  10    0.77    1.36
  -6   2 -10   -0.74    1.39
  -6  -2 -10   -0.60    1.24
  -6   2 -10    0.04    1.08
   6   3 -12   14.25    1.68
   6   3 -12   12.42    1.80
   6   3 -12   16.87    1.52
   6  -3 -12   15.76    1.65
   6  -3 -11    4.37    1.39
   6   3 -11    0.57    1.84
   6   3 -11   -0.06    1.68
   6  -3 -11    1.29    1.44
   6   3 -11    1.16    1.34
   6   3 -10    7.39    1.78
   6  -3 -10    7.70    1.90
   6  -3 -10    7.11    1.96
   6  -3 -10    8.11    1.72
   6   3 -10    6.11    2.03
   6   3 -10    7.74    1.86
   6  -3  -9   56.71    4.05
   6   3  -9   42.97    3.84
   6  -3  -9   53.40    3.95
   6   3  -9   50.73    4.03
   6  -3  -9   47.38    4.11
   6  -3  -8  198.78   12.08
   6  -3  -8  220.65   12.04
   6  -3  -8  239.10   12.15
   6   3  -8  184.01   11.91
   6  -3  -7    7.30    1.66
   6   3  -7    5.99    1.45
   6  -3  -7    3.52    1.77
   6   3  -7    4.07    1.40
   6  -3  -7    4.46    1.41
   6   3  -7    4.12    1.59
   6  -3  -7    4.70    1.42
   6  -3  -6   90.63    6.14
   6  -3  -6   84.71    6.02
   6  -3  -6  108.94    6.10
   6   3  -6   82.18    5.81
   6   3  -6   70.03    5.87
   6  -3  -6  100.34    6.05
   6   3  -6  102.02    6.08
   6   3  -6  105.88    6.10
  -6   3   5  162.80   11.75
   6  -3  -5  156.42    9.03
   6  -3  -5  176.07    9.10
   6  -3  -5  151.32    8.91
   6   3  -5  114.52    8.64
   6  -3  -5  153.78    8.94
   6   3  -5  155.53    8.86
   6   3  -5  151.42    8.87
   6  -3  -5  121.84    8.80
   6   3  -4   54.54    4.52
   6  -3  -4   90.54    4.96
   6   3  -4   61.23    4.70
   6   3  -4   82.23    4.75
   6  -3  -4   94.91    4.94
   6  -3  -4   67.59    4.90
   6   3  -4   63.23    4.56
   6  -3  -4   83.45    4.84
   6   3  -4   86.80    4.76
   6   3  -3  941.07   51.49
  -6   3   3  900.53   52.85
   6  -3  -3  920.72   51.48
   6  -3  -3  881.09   51.49
   6   3  -3  860.91   51.36
   6  -3  -3  815.09   51.41
   6   3  -3  895.83   51.34
   6  -3  -3  837.12   51.41
   6   3  -3  956.10   51.52
   6  -3  -3  976.36   51.61
  -6   3   3  985.59   53.72
   6   3  -3  851.57   51.32
   6   3  -2    1.81    1.42
   6  -3  -2    0.11    1.09
  -6   3   2    1.30    1.83
  -6   3   2    1.38    2.09
   6  -3  -2    0.74    1.17
   6   3  -2    0.54    1.04
   6  -3  -2   -0.28    1.09
   6  -3  -2    1.14    1.45
   6  -3  -1  252.76   14.79
   6   3  -1  244.48   14.78
   6  -3  -1  218.66   14.68
   6   3  -1  279.32   14.94
   6  -3  -1  234.80   14.70
   6   3  -1  282.15   14.99
  -6   3   1  257.72   16.47
  -6   3   1  262.92   16.32
  -6  -3   1  253.88   15.08
   6   3   0  559.74   32.82
   6  -3   0  535.45   32.78
   6   3   0  545.54   32.93
   6  -3   0  540.05   32.89
   6  -3   0  534.66   32.74
   6  -3   0  642.30   33.00
  -6   3   0  608.01   34.61
  -6   3   0  604.65   34.57
  -6  -3   0  589.75   33.80
   6   3   0  583.30   32.82
   6   3   1  241.44   12.75
   6   3   1  202.92   12.64
   6   3   1  208.79   12.67
   6  -3   1  191.77   12.50
   6  -3   1  200.70   12.66
   6   3   1  202.60   12.73
   6  -3   1  187.92   12.49
  -6   3  -1  211.89   14.36
  -6  -3  -1  219.21   14.00
   6  -3   1  218.86   12.75
   6  -3   1  249.22   12.71
   6  -3   2  178.41   11.82
   6   3   2  196.64   12.04
   6  -3   2  222.49   12.07
   6   3   2  234.10   12.24
   6  -3   2  194.60   12.02
   6   3   2  190.93   12.08
  -6  -3  -2  198.40   13.76
   6  -3   2  195.33   12.02
   6   3   2  184.00   12.05
   6   3   3  120.93    7.60
   6  -3   3  110.06    7.41
   6  -3   3  105.23    7.50
   6   3   3  111.87    7.51
   6   3   3  141.43    7.85
   6  -3   3  122.17   10.09
   6  -3   3  115.99    7.56
   6  -3   3  115.44    7.47
  -6   3  -4   47.90    4.03
   6   3   4   49.55    3.90
   6   3   4   48.35    3.92
   6  -3   4   52.51    3.98
   6  -3   4   45.95    3.88
   6   3   5   81.96    5.61
  -6   3  -5   68.45    5.48
   6   3   5   79.58    5.52
   6  -3   5   78.07    5.64
   6  -3   5   81.79    5.59
  -6   3  -5   78.89    5.66
  -6  -3  -5   77.63    5.19
  -6   3  -6   74.44    5.49
   6  -3   6   68.41    5.22
  -6  -3  -6   66.30    4.85
  -6   3  -6   70.67    5.29
   6   3   6   79.59    5.30
  -6   3  -7  195.89   12.87
   6   3   7  193.14   12.82
  -6  -3  -7  210.57   12.62
   6  -3   7  236.86   13.11
  -6   3  -7  207.86   13.05
  -6  -3  -8  118.66    7.60
   6   3   8  116.36    7.67
  -6   3  -8  109.74    7.35
  -6  -3  -8  110.45    7.10
  -6   3  -8  113.22    7.58
   6   3   9   -0.13    1.85
  -6   3  -9    1.41    1.54
  -6   3  -9    1.52    1.28
  -6  -3  -9    0.71    1.64
   6   3  10  117.19    7.53
  -6   3 -10  121.65    7.48
  -6  -3 -10  127.43    7.50
   6   4 -12  100.21    6.28
   6  -4 -12  100.68    6.25
   6  -4 -11  230.81   12.45
   6   4 -11  234.15   12.48
   6   4 -11  208.09   12.49
   6  -4 -11  201.29   12.17
   6   4 -10   17.81    2.21
   6  -4 -10   22.48    2.40
   6   4 -10   21.93    2.40
   6  -4 -10   21.06    2.20
   6  -4  -9    0.51    1.79
   6  -4  -9    1.55    1.73
   6   4  -9    0.92    1.46
   6   4  -9    0.77    1.77
   6  -4  -9    0.93    1.46
   6   4  -9    4.79    2.04
   6  -4  -8   52.21    3.88
   6   4  -8   62.23    4.28
   6  -4  -8   59.40    4.05
   6   4  -8   46.04    3.79
   6   4  -8   40.39    3.88
   6  -4  -8   51.23    4.11
   6  -4  -7  119.09    7.77
   6   4  -7   91.20    7.55
   6  -4  -7  134.91    7.69
   6   4  -7  111.53    7.46
   6  -4  -7  131.51    7.66
   6   4  -7  147.25    7.88
   6  -4  -7  105.26    7.62
   6   4  -6    1.69    1.29
   6  -4  -6    1.73    1.18
   6   4  -6    1.81    1.04
   6  -4  -6    1.53    1.75
   6  -4  -6    1.73    1.55
   6   4  -6    0.81    1.25
   6   4  -6    2.11    1.36
   6  -4  -6    1.55    1.34
   6  -4  -6    1.90    0.96
   6  -4  -5  196.25   13.61
   6  -4  -5  240.41   13.66
   6   4  -5  261.55   13.64
   6   4  -5  198.80   13.37
   6  -4  -5  264.27   13.71
   6  -4  -5  252.77   13.76
   6  -4  -5  291.85   13.97
   6   4  -5  195.40   13.55
   6   4  -5  265.27   13.69
   6  -4  -5  187.15   13.36
   6  -4  -4  206.88   14.22
   6   4  -4  204.00   14.41
   6  -4  -4  279.39   14.61
   6  -4  -4  301.72   14.73
   6   4  -4  189.05   14.34
   6  -4  -4  268.79   14.49
   6   4  -4  211.49   14.26
   6  -4  -4  273.64   14.50
   6  -4  -4  291.00   14.73
   6   4  -4  290.33   14.47
   6   4  -3    0.49    1.24
   6   4  -3   -0.58    1.65
   6   4  -3    1.09    0.95
   6  -4  -3    1.53    1.15
  -6   4   3    0.61    2.00
   6   4  -3    1.58    1.02
   6   4  -3    0.63    0.86
   6  -4  -3    0.30    1.57
   6  -4  -3    1.30    0.88
   6  -4  -3    0.38    1.16
   6  -4  -2   98.94    5.50
  -6   4   2  101.70    7.70
   6   4  -2   67.97    5.33
   6  -4  -2   90.24    5.67
   6   4  -2   88.43    5.55
   6  -4  -2   80.03    5.53
  -6   4   2  101.84    7.37
   6  -4  -2   88.26    5.54
   6   4  -2   92.22    5.88
   6   4  -2   98.71    5.76
   6  -4  -2   93.95    5.85
   6   4  -1  130.75    8.13
   6  -4  -1  133.79    8.28
   6   4  -1  134.25    8.25
   6  -4  -1  117.25    8.00
   6   4  -1  122.05    8.10
   6  -4  -1  128.44    8.12
  -6   4   1  141.80    9.98
  -6   4   1  139.30    9.83
   6  -4  -1  123.39    8.02
   6  -4  -1  140.04    8.02
   6  -4  -1  156.90    8.25
   6   4  -1  132.80    8.31
   6  -4   0   13.38    1.76
   6   4   0   13.43    1.81
   6   4   0   13.97    1.62
   6  -4   0   12.96    1.64
  -6   4   0   14.98    2.89
  -6  -4   0   12.39    2.19
  -6   4   0   10.62    2.59
   6  -4   0   13.66    1.97
   6  -4   0   12.69    1.53
   6  -4   0   12.96    1.63
  -6  -4  -1   31.49    3.75
  -6   4  -1   35.99    4.35
   6   4   1   38.25    3.06
   6   4   1   35.61    2.85
   6   4   1   37.81    2.98
   6  -4   1   31.14    2.66
   6   4   1   31.34    3.04
   6  -4   1   34.45    2.97
   6  -4   1   29.90    2.68
   6  -4   1   31.94    2.74
   6  -4   1   40.68    3.00
   6  -4   1   43.69    2.84
   6  -4   2  136.94    9.26
   6   4   2  145.58    9.55
   6   4   2  182.29    9.81
  -6  -4  -2  139.30   11.02
   6  -4   2  154.08    9.52
   6   4   2  159.95    9.66
   6  -4   2  162.11    9.50
   6  -4   2  146.56    9.44
   6   4   2  157.24    9.59
   6  -4   3  455.32   28.30
   6   4   3  491.90   28.32
   6  -4   3  471.71   28.19
   6   4   3  474.03   28.30
   6   4   3  550.74   28.48
   6   4   3  457.15   28.27
   6  -4   3  452.86   28.13
   6  -4   3  495.76   28.22
   6  -4   4   85.30    6.04
   6   4   4   88.13    6.25
   6  -4   4   86.03    5.90
   6   4   4   89.84    6.08
  -6   4  -4   79.88    6.03
   6  -4   4   94.50    5.96
   6   4   4   81.19    5.98
   6   4   5    3.80    1.98
  -6   4  -5    3.03    2.05
  -6   4  -5    1.64    1.96
   6   4   5    4.24    1.89
   6  -4   5    4.47    1.89
   6   4   5    3.47    2.23
   6  -4   6   31.70    3.17
   6   4   6   32.47    3.25
  -6   4  -6   29.65    3.26
   6   4   6   35.24    3.46
  -6   4  -6   29.45    3.34
   6   4   6   35.71    3.63
   6   4   7   17.75    2.81
  -6   4  -7   18.96    2.73
  -6   4  -7   19.35    2.56
   6  -4   7   18.51    2.48
  -6  -4  -7   15.38    2.51
  -6  -4  -8  163.25    9.63
   6   4   8  149.36    9.71
  -6   4  -8  140.94    9.50
  -6   4  -8  148.65    9.64
   6   4   9  118.58    7.95
  -6   4  -9  115.35    7.72
  -6  -4  -9  132.02    7.89
  -6   4  -9  132.49    7.93
   6   4  10   47.79    3.35
  -6  -4 -10   46.18    3.22
  -6   4 -10   47.84    3.26
   6   5 -12  112.23    6.88
   6   5 -12  126.21    6.91
   6  -5 -12  101.28    6.77
   6   5 -11   20.41    2.07
   6  -5 -11   15.75    1.84
   6   5 -11   17.96    1.95
   6   5 -10  140.41    8.04
   6  -5 -10  107.35    7.55
   6  -5 -10  123.89    7.86
   6   5 -10  126.06    7.91
   6  -5  -9  245.19   13.53
   6   5  -9  230.09   13.52
   6   5  -9  258.52   13.75
   6  -5  -9  216.40   13.26
   6  -5  -8  151.71    8.69
   6   5  -8  130.89    8.66
   6   5  -8   96.18    8.51
   6  -5  -8  132.81    8.70
   6  -5  -8  135.94    8.48
   6   5  -8  171.83    8.97
   6  -5  -7    3.64    1.74
   6  -5  -7    3.32    1.89
   6   5  -7    3.55    1.65
   6  -5  -7    4.50    1.62
   6  -5  -7    3.74    1.46
   6   5  -7    5.52    1.69
   6   5  -6    4.89    1.45
   6  -5  -6   10.14    1.56
   6  -5  -6    8.84    1.91
   6  -5  -6    9.22    2.01
   6   5  -6    5.92    1.60
   6   5  -6   12.44    1.77
   6  -5  -6    9.58    1.63
   6  -5  -6    7.43    1.34
   6  -5  -5    8.96    1.85
   6   5  -5    7.06    1.33
   6  -5  -5    9.85    1.55
   6  -5  -5   10.19    1.91
   6  -5  -5   11.07    1.94
   6   5  -5    6.94    1.67
   6  -5  -5    7.15    1.24
   6  -5  -5    9.18    1.53
   6   5  -5   10.13    1.56
   6   5  -4   52.39    4.79
   6   5  -4   87.72    4.78
   6  -5  -4   80.25    5.01
   6   5  -4   72.27    4.84
   6  -5  -4   78.81    4.76
   6   5  -4   57.55    4.46
   6  -5  -4   83.18    5.16
   6  -5  -4   84.87    4.85
   6  -5  -4   56.99    4.47
   6   5  -3   68.43    4.60
   6   5  -3   78.75    4.28
   6   5  -3   50.30    4.08
   6  -5  -3   73.46    4.52
   6  -5  -3   64.24    4.33
   6   5  -3   45.49    4.22
   6  -5  -3   73.25    4.76
   6  -5  -3   74.98    4.37
  -6   5   3   82.69    6.64
   6  -5  -3   55.22    4.10
   6  -5  -2  845.54   44.04
   6   5  -2  778.02   44.06
   6  -5  -2  799.94   44.16
   6  -5  -2  729.95   44.01
   6   5  -2  828.91   44.24
   6  -5  -2  849.98   44.37
   6  -5  -2  764.17   44.03
  -6   5   2  915.14   46.66
   6   5  -2  807.93   44.23
  -6   5   1   26.82    3.65
   6  -5  -1   27.84    2.57
   6   5  -1   26.68    2.47
   6  -5  -1   24.69    2.05
   6  -5  -1   23.45    2.03
   6   5  -1   32.93    2.53
   6   5  -1   16.25    1.87
   6  -5  -1   24.44    2.21
   6   5  -1   24.44    2.20
   6  -5  -1   24.40    2.16
   6   5  -1   17.18    1.74
   6  -5  -1   23.94    2.06
   6  -5   0   15.53    2.04
  -6   5   0   11.66    2.89
   6  -5   0   19.66    1.95
   6   5   0   12.20    2.41
   6   5   0   16.58    2.00
   6   5   0   14.63    1.70
   6  -5   0   13.27    1.71
   6   5   0   14.15    1.83
   6  -5   0   11.94    1.60
   6  -5   0   12.68    1.67
   6  -5   0   13.06    1.64
   6  -5   1  474.89   28.19
   6   5   1  473.12   28.23
   6  -5   1  461.53   27.99
   6  -5   1  463.04   27.97
   6   5   1  454.80   28.15
   6   5   1  533.33   28.25
   6   5   1  487.97   28.26
   6  -5   1  534.87   28.31
   6   5   1  509.70   28.14
   6  -5   1  492.64   28.07
   6  -5   1  425.39   27.99
   6   5   2  570.94   33.10
   6  -5   2  498.15   32.74
   6   5   2  624.60   33.23
   6   5   2  591.19   33.07
   6   5   2  554.36   33.12
   6  -5   2  543.71   33.00
   6   5   2  558.10   33.09
   6  -5   2  548.73   33.09
   6  -5   2  633.95   33.04
   6   5   3   67.60    5.28
   6  -5   3   69.43    5.11
   6   5   3   75.82    5.25
   6  -5   3   71.91    4.98
   6   5   3   85.82    5.48
  -6  -5  -3   66.24    4.77
   6  -5   3   67.14    4.97
   6   5   3   73.01    5.22
   6   5   4  372.40   22.12
  -6   5  -4  379.74   22.08
   6   5   4  378.45   22.08
   6  -5   4  387.55   21.94
  -6  -5  -4  356.81   21.69
   6  -5   4  351.29   22.03
   6   5   4  361.60   22.01
   6   5   4  349.89   21.93
   6   5   5  197.03   12.45
  -6  -5  -5  203.15   12.15
   6   5   5  217.43   12.49
  -6   5  -5  177.22   12.33
   6  -5   5  191.62   12.41
   6   5   5  194.14   12.31
   6   5   5  194.09   12.32
  -6   5  -6  118.25    8.23
   6   5   6  132.38    8.26
  -6  -5  -6  131.73    8.08
  -6   5  -6  109.23    8.19
   6  -5   6  122.85    8.15
   6   5   6  119.79    8.09
   6  -5   6  121.33    8.28
  -6  -5  -7   94.36    6.19
  -6   5  -7   81.90    6.24
   6  -5   7   89.60    6.25
  -6   5  -7   87.65    6.34
  -6   5  -8   24.65    2.66
  -6   5  -8   21.56    2.51
  -6  -5  -8   23.64    2.62
   6  -5   8   22.18    2.42
  -6   5  -9    0.21    1.45
  -6   5  -9    0.44    1.32
  -6  -5  -9    0.99    1.37
  -6   5 -10   65.85    4.33
   6   6 -12   27.52    2.53
   6  -6 -11   10.31    1.52
   6   6 -11   12.25    1.67
   6   6 -11   11.66    1.72
   6  -6 -10   42.23    3.49
   6   6 -10   44.21    3.56
   6   6 -10   50.76    3.70
   6   6  -9    6.48    1.86
   6  -6  -9   10.68    1.87
   6   6  -9   10.26    1.98
   6   6  -9    9.64    2.12
   6  -6  -9    9.86    1.54
   6  -6  -8    7.64    1.49
   6   6  -8    6.97    1.99
   6  -6  -8    5.95    1.75
   6  -6  -8    5.14    1.63
   6   6  -8    6.37    1.84
   6   6  -8    6.40    1.85
   6  -6  -7   85.91    5.72
   6   6  -7  102.83    6.08
   6  -6  -7   85.68    5.52
   6  -6  -7   62.34    5.14
   6   6  -7   71.75    5.43
   6  -6  -7   85.59    5.37
   6   6  -6   77.46    5.06
   6  -6  -6  102.28    5.57
   6   6  -6   59.44    4.94
   6  -6  -6   78.25    4.96
   6  -6  -6   58.78    4.64
   6   6  -6   58.04    4.70
   6  -6  -6   80.73    4.88
   6   6  -5    0.12    1.12
   6  -6  -5    0.18    1.28
   6  -6  -5    2.54    1.85
   6   6  -5    1.40    1.58
   6   6  -5    0.83    1.06
   6  -6  -5    3.69    1.83
   6  -6  -5    1.63    1.10
   6  -6  -5    0.97    1.28
   6   6  -4  193.54   14.66
   6   6  -4  305.00   14.75
   6  -6  -4  354.10   15.37
   6   6  -4  206.40   14.34
   6  -6  -4  291.37   14.69
   6  -6  -4  259.72   14.68
   6   6  -4  301.64   14.94
   6  -6  -4  208.27   14.46
   6   6  -4  208.96   14.50
   6   6  -3  436.23   32.69
   6   6  -3  615.89   32.97
   6   6  -3  653.54   32.80
   6   6  -3  435.58   32.56
   6  -6  -3  642.42   32.98
   6  -6  -3  539.68   32.73
   6  -6  -3  597.66   32.74
   6  -6  -3  697.89   33.29
   6  -6  -3  614.49   32.75
   6   6  -2  124.65    7.83
   6   6  -2   94.78    7.30
   6  -6  -2  133.10    7.64
   6   6  -2   90.75    7.37
   6  -6  -2  129.01    7.48
  -6   6   2  159.26   10.41
   6  -6  -2  127.89    7.46
   6   6  -2  133.22    7.72
   6  -6  -2  140.46    7.51
   6  -6  -1  648.56   33.27
   6   6  -1  636.36   33.20
   6  -6  -1  579.94   32.89
   6  -6  -1  543.24   32.99
   6   6  -1  662.61   33.13
   6   6  -1  458.02   32.72
   6  -6  -1  595.64   33.00
   6   6  -1  624.57   33.03
  -6   6   1  696.70   35.97
   6  -6  -1  577.76   32.86
   6   6  -1  447.56   32.70
   6  -6  -1  636.33   32.95
   6   6   0   32.04    2.84
   6   6   0   24.19    2.37
   6   6   0   31.48    2.72
   6  -6   0   31.38    2.54
   6  -6   0   30.72    2.82
   6  -6   0   28.18    2.40
   6  -6   0   30.80    2.53
   6  -6   0   32.79    2.57
   6   6   0   24.76    2.18
   6   6   0   31.72    3.22
   6  -6   0   38.32    2.82
   6   6   1   43.51    3.56
   6  -6   1   43.12    3.34
   6  -6   1   44.36    3.00
   6   6   1   43.35    3.48
   6   6   1   38.30    3.40
   6  -6   1   39.67    3.43
   6  -6   1   45.05    3.06
   6  -6   1   36.67    3.01
   6   6   2  193.37   11.56
   6   6   2  196.15   11.63
   6  -6   2  212.38   11.66
   6   6   2  194.75   11.60
   6   6   2  214.50   11.71
   6  -6   2  190.67   11.46
   6  -6   3    1.50    1.62
   6   6   3   -0.08    1.90
   6   6   3   -0.08    2.28
   6   6   3    0.52    2.11
   6   6   3   -0.60    1.90
   6  -6   3    1.47    1.50
   6   6   4   -0.74    2.06
   6   6   4    0.31    2.18
  -6   6  -4    0.63    2.03
   6   6   4    1.70    1.88
   6  -6   4    0.84    1.61
   6  -6   4   -0.54    1.41
  -6  -6  -4    0.35    1.38
   6   6   5   29.94    3.10
   6  -6   5   28.50    3.08
   6   6   5   29.92    3.22
   6   6   5   27.86    3.23
  -6   6  -5   26.59    3.17
  -6  -6  -5   25.72    2.65
   6  -6   5   27.49    2.84
  -6   6  -6  110.71    7.62
  -6  -6  -6  117.87    7.34
   6  -6   6  104.54    7.60
   6   6   6  108.29    7.38
   6  -6   7   25.68    2.77
  -6  -6  -7   19.71    2.52
  -6  -6  -7   28.65    2.69
  -6   6  -7   25.41    2.89
  -6  -6  -8   79.30    5.37
   6  -6   8   82.26    5.47
  -6   6  -8   74.98    5.47
  -6   6  -9   49.78    3.55
  -6  -6  -9   50.54    3.55
   6  -7 -11    7.73    1.23
   6   7 -11    8.70    1.38
   6   7 -10   19.05    2.15
   6  -7 -10   17.01    2.02
   6   7 -10   20.26    2.17
   6  -7  -9   77.96    5.48
   6   7  -9   80.47    5.62
   6   7  -9   82.64    5.64
   6   7  -9   85.00    5.81
   6   7  -8    7.44    2.20
   6  -7  -8    6.37    1.77
   6  -7  -8    8.47    1.81
   6   7  -8    9.86    2.02
   6   7  -8    7.93    1.83
   6  -7  -8    8.75    1.44
   6  -7  -7  102.53    7.40
   6   7  -7   96.44    7.23
   6   7  -7  127.69    7.73
   6  -7  -7  133.00    7.34
   6  -7  -7   94.31    6.98
   6  -7  -7  129.60    7.09
   6   7  -7   96.73    7.09
   6   7  -6  280.29   15.72
   6  -7  -6  351.47   16.23
   6   7  -6  227.86   15.64
   6  -7  -6  293.71   15.68
   6  -7  -6  293.87   15.54
   6   7  -6  214.59   15.36
   6  -7  -6  218.31   15.37
   6   7  -5   63.36    5.62
   6   7  -5   97.53    5.70
   6  -7  -5  104.77    6.07
   6   7  -5   68.36    5.64
   6  -7  -5   82.58    5.55
   6  -7  -5   94.95    5.51
   6  -7  -5   82.30    5.89
   6  -7  -5   71.26    5.34
   6   7  -4    2.00    1.73
   6  -7  -4    0.24    1.34
   6   7  -4    1.45    1.24
   6  -7  -4   -0.11    1.15
   6  -7  -4    0.78    1.25
   6  -7  -4    0.98    2.03
   6  -7  -4    0.61    1.62
   6   7  -3    4.07    1.59
   6   7  -3    7.98    2.24
   6  -7  -3    9.97    1.56
   6   7  -3    9.23    1.45
   6  -7  -3    5.48    1.60
   6   7  -3    5.35    1.25
   6   7  -3    8.08    1.90
   6  -7  -3    9.00    1.47
   6  -7  -3    9.80    1.47
   6  -7  -3    5.20    2.09
   6   7  -2 1101.44   55.77
   6   7  -2  760.84   55.29
   6  -7  -2 1022.01   55.59
   6   7  -2  767.11   55.33
   6  -7  -2 1021.13   55.40
   6   7  -2 1085.64   55.74
   6  -7  -2 1094.33   55.52
   6  -7  -2 1019.98   55.42
   6   7  -1   62.48    4.01
   6  -7  -1   52.08    3.55
   6   7  -1   57.05    3.83
   6   7  -1   29.21    3.10
   6  -7  -1   49.73    3.52
   6   7  -1   46.31    3.56
   6  -7  -1   38.66    3.21
   6  -7  -1   46.48    3.35
   6  -7  -1   60.49    3.98
   6  -7  -1   48.12    3.44
   6   7   0    1.81    1.84
   6   7   0    0.51    2.01
   6   7   0    1.18    1.02
   6  -7   0    1.39    1.31
   6   7   0    1.00    1.46
   6  -7   0    2.08    1.38
   6  -7   0    1.84    1.38
   6  -7   0    2.64    1.79
   6  -7   0    0.93    1.34
   6  -7   0    2.15    1.23
   6  -7   1  614.87   36.97
   6   7   1  676.14   37.37
   6  -7   1  738.61   37.45
   6   7   1  700.30   37.45
   6  -7   1  685.12   37.35
   6   7   2  105.89    6.42
   6  -7   2   96.28    6.25
   6   7   2   98.25    6.40
   6  -7   2  102.32    6.32
   6   7   2   95.69    6.41
   6   7   3  204.10   11.24
   6   7   3  187.91   11.04
   6  -7   3  182.78   10.85
   6   7   3  198.23   11.21
   6  -7   4  112.50    7.45
  -6   7  -4  126.85    7.69
  -6   7  -4  118.94    7.74
   6   7   4  116.73    7.81
  -6  -7  -4  108.82    7.20
   6   7   4  118.61    7.85
   6  -7   4  107.95    7.65
   6   7   4   99.79    7.56
   6  -7   5   14.01    2.21
  -6  -7  -5   14.07    2.06
   6   7   5   23.49    2.93
  -6   7  -5   16.89    2.72
  -6   7  -5   16.58    2.50
   6   7   5   15.12    2.57
   6  -7   5   16.14    2.43
   6   7   5   14.52    2.60
  -6   7  -6  102.74    7.63
   6  -7   6   98.44    7.61
  -6  -7  -6  120.84    7.37
  -6   7  -6  126.79    7.69
  -6   7  -7  147.50    8.13
   6   7   7  119.24    8.11
  -6  -7  -7  146.78    7.93
  -6   7  -7  127.84    8.11
  -6  -7  -8   38.18    2.99
   6   7   8   34.02    3.23
   6  -7   8   38.69    3.03
  -6   7  -8   38.46    3.08
  -6   7  -8   35.58    3.11
  -6   7  -9    2.01    1.08
   6   7   9    0.81    1.34
  -6  -7  -9    2.43    0.93
  -6   7  -9    2.27    1.21
  -6   8  11    1.69    1.06
   6   8 -11    1.83    1.07
   6   8 -10  145.51    9.92
   6  -8 -10  164.27    9.87
   6  -8  -9   17.44    1.94
   6   8  -9   20.40    2.28
   6   8  -9   14.07    2.28
   6   8  -9   15.39    2.02
   6   8  -8   20.02    2.84
   6  -8  -8   19.49    2.46
   6  -8  -8   29.22    2.43
   6  -8  -8   21.57    2.24
   6   8  -8   22.11    2.37
   6  -8  -7   58.75    4.16
   6   8  -7   44.79    4.26
   6  -8  -7   52.36    4.00
   6   8  -7   57.86    4.62
   6  -8  -6  261.50   13.91
   6  -8  -6  245.03   14.07
   6   8  -6  203.97   14.17
   6  -8  -6  200.06   13.88
   6   8  -6  191.16   14.10
   6   8  -5  540.14   27.69
   6  -8  -5  428.24   27.77
   6  -8  -5  510.38   27.39
   6  -8  -5  474.21   27.49
   6   8  -5  549.83   27.87
   6  -8  -5  391.33   27.33
   6   8  -5  407.90   27.60
   6   8  -4   46.42    3.72
   6  -8  -4   52.26    3.97
   6   8  -4   52.18    4.02
   6  -8  -4   41.49    3.53
   6  -8  -4   46.08    3.51
   6  -8  -4   48.83    3.65
   6  -8  -3   93.94    6.13
   6  -8  -3   80.32    5.37
   6  -8  -3   79.69    5.38
   6   8  -3   86.39    6.05
  -6   8   3   79.40    5.38
   6  -8  -3   87.61    5.70
   6   8  -3   82.43    5.69
   6  -8  -3   89.20    5.52
   6   8  -3   89.76    5.57
   6   8  -2   31.57    3.01
   6  -8  -2   33.49    2.63
  -6   8   2   29.29    2.34
   6  -8  -2   32.22    2.75
   6   8  -2   23.09    2.48
   6  -8  -2   30.51    2.45
   6  -8  -2   31.65    2.54
   6   8  -2   23.38    2.47
   6   8  -1   22.67    2.80
   6   8  -1   16.10    1.94
   6  -8  -1   17.82    2.14
   6   8  -1   14.67    2.15
   6  -8  -1   23.05    2.51
   6  -8  -1   20.29    1.92
   6   8  -1   22.78    2.65
   6  -8  -1   19.12    2.09
   6  -8  -1   21.20    2.09
   6  -8  -1   19.99    2.10
   6  -8   0   11.14    1.48
   6  -8   0    6.25    1.56
   6   8   0   11.11    1.92
   6   8   0    5.93    2.37
   6  -8   0    4.41    1.49
   6  -8   0   11.72    1.69
   6  -8   0    7.57    2.15
   6  -8   1    1.61    1.24
   6   8   1    0.89    1.81
   6  -8   1    1.38    1.81
   6  -8   1   -0.34    1.06
   6   8   1    1.87    2.04
   6  -8   1    1.88    1.61
   6   8   1    1.45    2.26
   6   8   2  704.07   39.19
   6   8   2  738.34   39.38
   6  -8   2  735.43   39.27
   6  -8   2  693.60   39.10
   6   8   3   41.97    3.72
   6  -8   3   42.45    3.39
   6   8   3   38.69    3.73
   6   8   3   46.09    3.94
   6   8   4  349.68   19.28
   6  -8   4  264.42   18.72
  -6   8  -4  326.04   18.95
   6   8   4  303.40   18.89
   6   8   4  334.75   19.22
   6  -8   4  315.90   19.11
  -6  -8  -4  315.77   18.59
   6   8   4  315.74   19.07
  -6   8  -5   55.48    4.76
   6  -8   5   61.14    4.67
  -6   8  -5   69.51    4.80
   6   8   5   58.21    4.74
   6   8   5   58.40    4.99
  -6  -8  -5   68.72    4.48
   6   8   5   65.69    4.96
   6  -8   5   57.37    4.85
   6   8   6  129.43    8.53
   6  -8   6  138.39    8.43
  -6   8  -6  132.65    8.37
  -6   8  -6  119.99    8.47
   6  -8   6  130.47    8.57
  -6  -8  -6  108.72    8.43
  -6  -8  -6  136.98    8.19
  -6   8  -7   50.75    3.50
   6   8   7   51.34    3.85
  -6   8  -7   49.10    3.68
   6  -8   8  118.88    6.20
  -6  -8  -8  116.72    5.98
  -6   8  -8  123.22    6.10
   6   8   8  112.55    6.25
  -6   8  -8  105.96    6.15
  -6   8  -9  160.60    9.56
  -6   8  -9  165.52    9.71
   6   8   9  160.22    9.75
   6   9 -11   29.94    2.80
  -6   9  11   36.46    2.52
  -6   9  10    3.70    1.26
   6   9 -10    5.23    1.36
   6   9  -9  209.65   11.55
   6   9  -9  224.54   11.44
   6  -9  -9  201.39   11.01
   6  -9  -9  136.20   10.96
  -6   9   9  228.68   11.36
   6  -9  -9  159.51   10.97
   6  -9  -8   22.77    2.46
   6   9  -8   24.61    2.87
   6  -9  -8   23.68    2.30
   6  -9  -8   26.57    2.28
   6   9  -8   29.97    2.71
   6  -9  -7  103.55    7.53
   6  -9  -7  129.89    7.58
   6   9  -7  104.08    7.79
   6   9  -7  116.37    8.12
   6   9  -6  139.29   10.32
   6  -9  -6  143.27   10.04
   6   9  -6  146.43   10.33
  -6   9   5  314.18   16.50
   6   9  -5  310.15   16.58
   6   9  -5  325.48   16.83
   6  -9  -5  233.10   16.24
   6  -9  -5  291.86   16.29
   6  -9  -5  225.54   16.55
   6   9  -5  222.14   16.48
   6  -9  -4    0.58    1.69
   6   9  -4    0.33    1.96
   6  -9  -4    1.71    2.31
   6  -9  -4    0.17    1.22
   6   9  -4   -0.73    1.56
   6  -9  -4    0.07    1.19
   6  -9  -4    0.05    1.14
  -6   9   4    1.81    1.41
   6  -9  -3   -0.37    1.21
   6  -9  -3    1.59    1.43
  -6   9   3    1.28    1.21
   6  -9  -3   -0.38    1.57
   6   9  -3    1.87    1.66
   6  -9  -3    0.52    1.16
   6   9  -3    2.12    1.53
   6  -9  -3    0.98    2.00
   6  -9  -2  707.96   36.98
   6  -9  -2  743.89   37.17
  -6   9   2  694.93   36.88
   6  -9  -2  678.92   37.15
   6   9  -2  496.36   36.87
   6   9  -2  660.46   37.22
   6   9  -2  517.95   37.11
   6  -9  -2  690.97   36.90
   6   9  -2  542.00   36.95
   6  -9  -1    4.44    1.25
   6  -9  -1    2.72    1.49
   6   9  -1    4.03    1.63
   6   9  -1    4.26    2.52
   6   9  -1    5.11    2.16
   6  -9  -1    4.18    1.36
   6  -9  -1    4.77    1.54
   6  -9  -1    3.16    2.14
   6  -9   0   31.42    2.57
   6   9   0   31.29    2.95
   6   9   0   25.82    2.51
   6  -9   0   30.55    3.13
   6  -9   0   23.52    2.62
   6   9   0   27.36    3.33
   6   9   1   91.71    5.63
   6  -9   1   70.13    5.39
   6   9   1   79.55    5.74
   6   9   1   79.57    5.58
   6   9   1   76.96    5.74
   6  -9   1   82.85    5.05
   6  -9   2   28.31    2.87
   6  -9   2   41.94    3.41
   6   9   2   39.24    3.74
   6   9   2   40.41    3.66
   6   9   2   45.31    3.94
   6  -9   2   37.45    3.47
   6  -9   3   20.05    2.45
   6  -9   3   35.18    2.88
  -6   9  -3   30.45    3.03
   6   9   3   29.67    3.29
   6   9   3   32.02    3.35
   6   9   3   25.81    3.19
   6  -9   3   23.51    2.88
   6   9   3   31.72    3.45
   6   9   4    1.77    2.14
   6  -9   4    0.97    1.80
   6   9   4    1.40    2.10
  -6   9  -4    2.64    1.94
   6   9   4    0.59    2.17
   6   9   4    0.08    2.07
   6  -9   4    1.27    1.44
  -6   9  -4    3.08    1.60
   6   9   5   46.59    3.82
   6   9   5   45.19    3.97
   6   9   5   46.94    4.01
   6  -9   5   45.92    3.87
  -6  -9  -5   42.96    3.26
   6  -9   5   54.64    3.73
   6  -9   6    4.53    1.61
  -6  -9  -6    4.44    2.05
  -6   9  -6    2.99    1.42
   6   9   6    6.54    1.92
   6  -9   6    5.47    1.91
   6   9   6    5.01    2.05
  -6  -9  -6    4.65    1.26
  -6  -9  -7   13.96    2.02
  -6  -9  -7   18.33    1.78
   6   9   7   21.38    2.39
  -6   9  -7   13.75    1.81
   6  -9   7   18.29    2.02
  -6   9  -7   18.72    2.14
  -6   9  -8   54.90    3.33
  -6  -9  -8   47.63    3.24
   6   9   8   47.59    3.57
  -6   9  -8   47.98    3.50
   6  10 -10  245.48   13.89
  -6  10  10  226.00   13.83
   6  10  -9   31.35    2.79
  -6  10   9   39.00    2.64
   6 -10  -9   22.30    2.37
   6  10  -9   45.70    2.83
   6 -10  -9   30.73    2.39
  -6  10   8   97.22    5.61
   6 -10  -8   73.01    5.38
   6 -10  -8   66.17    5.51
   6  10  -8  107.44    5.81
   6 -10  -7    1.18    1.27
  -6  10   7    3.98    1.46
   6  10  -7    2.19    1.81
   6 -10  -7    2.24    1.83
   6 -10  -6    7.16    1.33
   6  10  -6    5.76    2.24
  -6  10   6    6.80    1.67
   6 -10  -6    5.40    1.49
   6 -10  -6    6.45    1.80
   6  10  -6    4.75    2.13
   6  10  -5    0.55    1.95
   6 -10  -5    1.59    1.80
   6  10  -5   -0.26    2.03
   6 -10  -5   -0.19    2.03
   6  10  -5    2.40    1.68
   6 -10  -5    0.85    1.14
  -6  10   5   -0.47    1.39
   6 -10  -5    1.40    1.39
  -6  10   4    0.57    1.39
   6 -10  -4    2.19    1.78
   6 -10  -4    1.57    1.53
   6  10  -4    0.38    2.23
   6 -10  -4    2.05    2.30
   6 -10  -4    0.50    1.12
   6  10  -4    2.32    1.68
   6 -10  -3  192.91   11.40
   6 -10  -3  194.52   11.65
  -6  10   3  189.98   11.49
   6 -10  -3  181.83   11.71
   6 -10  -3  197.11   11.38
   6 -10  -3  190.25   12.08
   6  10  -3  222.60   11.87
  -6  10   2    0.98    1.18
   6 -10  -2    1.76    1.65
   6  10  -2   -0.25    1.87
   6  10  -2    1.44    1.52
   6 -10  -2    0.73    1.11
   6 -10  -2    1.42    1.46
   6 -10  -2    2.36    2.25
   6  10  -2    0.63    1.79
   6  10  -1    1.60    2.60
   6  10  -1    4.11    2.06
   6  10  -1    1.96    1.49
   6 -10  -1    4.66    1.60
   6 -10  -1    1.52    2.28
   6  10  -1    2.52    1.36
   6  10  -1    3.71    2.02
   6  10   0   -0.83    2.02
   6  10   0   -0.93    2.54
   6  10   0   -0.33    1.59
   6 -10   0    0.62    1.33
   6 -10   0    0.81    1.41
   6 -10   0   -0.28    2.00
   6  10   0    0.72    1.40
   6  10   1  346.93   18.90
   6  10   1  328.92   18.93
   6  10   1  340.02   19.08
   6 -10   1  323.00   18.82
   6  10   1  336.67   18.90
   6  10   2   49.71    3.96
   6  10   2   41.03    4.02
   6  10   2   47.63    4.20
   6 -10   2   41.62    3.60
   6 -10   2   44.48    3.73
   6 -10   3    0.37    1.58
   6 -10   3    0.40    1.21
  -6  10  -3    0.64    1.70
  -6  10  -3    0.81    1.31
   6  10   3   -1.63    2.36
   6  10   3    0.74    2.14
   6 -10   3    1.49    1.63
   6  10   3    1.02    2.06
   6 -10   4  225.27   16.41
  -6  10  -4  234.50   16.41
  -6  10  -4  330.48   16.85
   6  10   4  304.56   16.77
   6  10   4  296.45   16.85
   6  10   4  320.88   17.12
  -6  10  -5   21.34    2.37
  -6  10  -5   17.46    1.99
   6  10   5   17.84    2.57
   6 -10   5   15.34    2.05
   6  10   5   19.73    2.54
   6 -10   5   14.58    2.32
   6 -10   6  127.22    7.81
  -6  10  -6  126.16    7.64
   6 -10   6  130.85    7.61
   6  10   6  121.57    7.64
  -6 -10  -6  128.85    7.86
   6 -10   7   31.62    2.53
   6  10   7   37.51    2.81
  -6 -10  -7   33.34    2.65
   6  10   8    0.93    1.28
  -6  11   9  225.62   10.21
   6  11  -9  261.10   10.40
   6 -11  -9  150.19    9.94
   6 -11  -8    1.14    1.34
   6 -11  -8    1.22    1.14
  -6 -11   8    0.74    1.25
  -6  11   8    0.51    1.18
   6  11  -8    1.68    1.44
   6  11  -7   57.92    4.55
   6 -11  -7   50.79    4.23
   6 -11  -7   73.59    4.71
  -6  11   7   70.11    4.37
   6  11  -6  155.33    8.64
   6  11  -6  101.49    8.24
   6 -11  -6   96.85    8.11
   6 -11  -6  160.61    8.36
  -6  11   6  146.30    8.23
  -6  11   5    0.81    1.37
   6 -11  -5    1.51    1.85
   6  11  -5   -1.29    1.94
   6 -11  -5    0.65    1.91
   6  11  -5    0.84    1.66
   6 -11  -5    1.67    1.51
   6  11  -5    1.17    2.15
  -6  11   4   12.44    1.76
   6 -11  -4    9.30    2.04
   6  11  -4   14.38    2.85
   6 -11  -4   13.61    2.68
   6 -11  -4    8.78    1.82
   6  11  -4    9.24    1.82
  -6  11   3  103.29    6.45
   6 -11  -3   99.87    6.75
   6  11  -3  102.12    6.95
   6  11  -3  124.50    7.00
   6 -11  -3  105.53    6.70
   6  11  -2    8.50    2.22
   6 -11  -2    6.63    1.73
   6 -11  -2    7.29    2.49
   6  11  -2    6.56    2.20
   6  11  -2    5.02    1.76
   6  11  -1   13.08    2.38
   6 -11  -1   11.33    1.84
   6 -11  -1   12.40    2.62
   6  11  -1   11.00    1.92
   6  11  -1    9.53    2.50
   6 -11   0  153.87    8.93
   6  11   0  166.80    9.38
   6 -11   0  157.76    9.47
   6  11   0  156.33    9.77
   6  11   0  132.63    9.02
   6 -11   1   19.15    2.51
  -6  11  -1    8.99    1.75
   6  11   1   14.38    2.73
   6 -11   1    9.04    1.77
   6  11   1   11.77    3.06
   6  11   1   11.81    2.63
  -6  11  -2   35.72    3.54
   6  11   2   48.73    4.14
   6  11   2   43.93    4.24
   6 -11   2   49.84    3.89
   6  11   2   49.36    4.37
   6 -11   2   49.51    3.91
   6 -11   3    0.89    1.52
  -6  11  -3    1.37    1.47
  -6 -11  -3    2.42    2.13
   6  11   3    3.27    2.43
   6 -11   3    1.68    1.64
   6  11   3    0.71    2.07
   6  11   3    1.87    2.23
   6 -11   4   10.56    1.62
  -6 -11  -4   13.34    2.43
  -6  11  -4   10.21    1.85
   6  11   4   11.68    2.48
   6  11   4   10.23    2.21
   6  11   4   11.95    2.43
  -6  11  -5  400.23   21.30
   6  11   5  387.76   21.32
   6 -11   5  379.35   21.48
   6 -11   6   29.83    2.17
  -6  11  -6   19.15    1.73
  -6 -11  -6   14.31    2.08
  -6  11  -6   27.01    2.23
   6  11   6   26.98    2.45
  -6 -11  -6   26.24    2.53
   6 -11   6   21.99    2.32
  -6  11  -7   10.33    1.33
  -6 -11  -7    7.18    1.34
   6 -11   7    8.78    1.21
   6  11   7    7.03    1.47
   6  12  -9    4.75    1.43
  -6  12   9    5.19    1.09
   6  12  -8    0.16    1.18
   6 -12  -8    0.14    0.89
   6 -12  -8    1.17    1.17
   6  12  -8   -0.95    1.09
  -6 -12   8    0.12    1.08
  -6  12   8    0.61    1.01
   6 -12  -7   18.42    1.84
   6  12  -7   13.02    2.02
  -6  12   7   16.34    1.75
   6 -12  -6    2.85    1.74
   6  12  -6    3.14    1.88
   6 -12  -6    2.39    1.52
   6  12  -6    2.66    1.72
  -6  12   6    0.78    1.22
   6 -12  -6    2.38    1.30
  -6  12   5  258.40   14.72
   6 -12  -5  269.71   14.87
   6 -12  -5  236.38   14.93
   6  12  -5  257.18   15.12
  -6  12   4   11.64    1.75
   6 -12  -4   10.59    2.08
   6  12  -4   14.64    2.74
   6 -12  -4   11.04    2.60
   6  12  -4   14.40    2.16
   6 -12  -4   12.52    1.98
   6  12  -3    0.96    1.66
   6  12  -3    0.95    2.03
   6 -12  -3   -0.45    1.63
   6 -12  -2  154.93    9.57
   6  12  -2  165.81    9.89
   6 -12  -2  162.85   10.02
   6  12  -2  153.47    9.69
   6  12  -2  174.92   10.20
   6  12  -1    2.80    1.97
  -6 -12   1    2.86    1.58
   6 -12  -1    0.97    1.39
   6 -12  -1    1.14    2.17
   6  12  -1    2.45    1.64
   6  12  -1    0.67    2.13
   6  12   0    1.82    1.89
   6 -12   0    4.18    1.33
  -6 -12   0    3.31    1.76
   6 -12   0    4.26    2.23
   6  12   0    2.66    1.45
   6  12   0    2.67    2.25
   6  12   1  159.96    9.29
   6 -12   1  147.74    9.25
   6  12   1  155.06    9.65
  -6 -12  -1  167.49    9.37
  -6 -12  -2    1.61    1.85
   6  12   2    3.06    1.80
   6 -12   2    2.69    1.75
  -6  12  -2    3.79    1.43
   6  12   2    1.94    2.21
   6 -12   2    2.50    1.61
   6  12   2    2.03    2.19
  -6  12  -3   58.29    4.80
   6  12   3   81.04    5.08
   6  12   3   77.77    5.31
   6 -12   3   69.10    4.92
   6 -12   3   71.69    5.16
   6  12   3   74.24    5.48
  -6 -12  -3   78.83    5.38
   6 -12   4   75.79    5.35
  -6  12  -4   72.54    5.42
   6  12   4   93.04    5.55
   6  12   4   90.32    5.78
  -6 -12  -4   93.06    5.99
  -6 -12  -5    1.78    1.71
  -6 -12  -5    1.99    1.72
  -6  12  -5    2.14    1.23
   6  12   5    1.22    1.62
   6 -12   5    1.17    1.01
   6 -12   5    0.26    1.47
   6 -12   6   10.18    1.59
  -6  12  -6   14.54    1.47
  -6 -12  -6   12.11    1.75
   6 -12   6   12.42    1.33
   6  12   6   11.72    1.71
   6  12   7    8.80    1.73
   6 -13  -8    0.39    0.92
   6 -13  -8    0.72    0.65
   6  13  -8   -0.11    1.09
   6  13  -8    0.94    1.07
   6 -13  -7   31.77    2.40
   6  13  -7   29.37    2.59
   6  13  -6   20.53    2.25
   6 -13  -6   12.71    1.89
   6  13  -6   19.22    2.08
   6 -13  -6   21.95    1.95
   6 -13  -6   18.51    2.23
   6 -13  -5   15.45    2.12
   6  13  -5   17.50    2.53
   6  13  -5   20.00    2.16
   6 -13  -5   18.11    1.99
   6 -13  -4   45.13    3.63
   6  13  -4   46.65    3.89
   6  13  -4   45.95    4.03
   6 -13  -4   39.58    3.87
   6  13  -4   54.46    3.77
   6 -13  -4   43.54    3.56
  -6 -13   3   39.09    3.97
   6 -13  -3   46.85    3.81
   6  13  -3   51.87    4.17
   6  13  -2   31.34    3.17
   6  13  -2   29.58    2.92
  -6 -13   2   31.44    3.44
   6 -13  -2   31.50    3.24
   6 -13  -2   28.22    2.66
   6  13  -2   32.43    3.55
   6  13  -1    0.40    1.81
   6  13  -1    2.04    1.47
   6 -13  -1   -0.97    1.99
   6  13  -1   -1.38    2.29
   6 -13  -1    0.51    1.29
   6  13   0  125.94    8.25
   6  13   0  132.86    8.50
   6 -13   0  130.37    8.36
   6  13   0  114.73    7.98
  -6 -13   0  131.22    8.13
   6  13   1  126.28    7.38
   6 -13   1  123.05    7.45
   6  13   1  110.46    7.04
  -6 -13  -1  128.75    7.39
   6  13   2   12.75    1.96
   6 -13   2   16.21    2.07
  -6 -13  -2   15.03    2.16
   6 -13   2    8.84    1.72
  -6 -13  -3    7.77    1.95
   6  13   3    6.46    1.51
   6 -13   3    5.83    1.52
   6  13   3    8.37    1.82
  -6  13  -3    5.13    1.20
   6 -13   4   33.00    2.78
  -6 -13  -4   61.13    3.93
  -6  13  -4   34.59    2.91
   6 -13   4   55.53    3.45
  -6 -13  -4   54.64    3.60
   6  13   4   52.48    3.45
  -6 -13  -5   11.92    1.79
  -6  13  -5   10.56    1.23
  -6 -13  -5   15.16    1.88
   6 -13   5   11.33    1.12
   6  14  -7   15.88    1.66
  -6 -14   7   14.85    1.51
   6 -14  -7   18.50    1.43
   6 -14  -6   26.64    2.18
   6  14  -6   28.08    2.18
   6 -14  -6   29.65    2.07
   6 -14  -5  145.08    9.61
   6 -14  -5  169.62    9.62
   6 -14  -5  138.54    9.64
   6  14  -5  147.64    9.69
   6 -14  -4   41.08    3.38
   6 -14  -4   37.29    3.08
   6  14  -4   39.37    3.34
   6  14  -4   40.21    3.15
   6  14  -3  143.45    8.92
   6 -14  -3  122.14    8.62
   6  14  -3  122.94    8.98
   6  14  -2    3.47    1.86
   6  14  -2    2.99    1.37
   6 -14  -2    2.54    1.94
  -6 -14   2    3.35    1.87
   6 -14  -2    2.56    1.27
   6  14  -2    4.03    2.29
  -6 -14   1  275.92   17.30
   6 -14  -1  261.61   17.16
   6  14  -1  279.42   16.99
   6  14  -1  305.20   17.17
   6  14  -1  300.27   17.35
   6 -14   0    2.13    1.61
  -6 -14   0    3.12    2.06
   6  14   0    2.89    1.25
   6  14   0    3.32    1.70
   6  14   0    3.22    2.10
   6  14   1   35.56    3.04
   6  14   1   32.24    2.72
   6 -14   1   22.08    2.29
  -6 -14  -1   32.03    3.27
   6 -14   1   29.28    2.79
   6  14   1   30.16    2.36
  -6 -14  -1   30.08    2.65
   6  14   2   22.15    2.05
   6 -14   2   19.89    2.03
  -6 -14  -2   20.37    2.75
   6  14   2   18.01    2.19
  -6 -14  -2   20.55    2.16
   6 -14   3   53.42    3.94
  -6 -14  -3   56.99    4.10
   6  14   3   59.58    3.82
  -6 -14  -4   12.71    2.03
  -6 -14  -4   13.25    1.74
   6 -14   4   17.21    1.70
  -6 -14  -5    0.27    1.53
   6 -15  -6   76.50    4.88
  -6 -15   6   73.64    4.90
   6  15  -6   79.66    4.89
   6 -15  -5   80.13    5.26
   6  15  -5   86.41    5.41
   6 -15  -5   73.76    5.28
   6 -15  -5   90.15    5.29
   6  15  -5   98.02    5.33
   6  15  -5   76.94    5.32
   6 -15  -4   89.57    6.52
   6 -15  -4   88.07    6.34
   6  15  -4  107.70    6.57
   6  15  -3   38.03    3.08
   6  15  -3   43.41    2.94
   6 -15  -3   32.32    2.72
   6  15  -3   41.23    3.28
   6  15  -2  109.43    6.47
  -6 -15   2   81.18    6.31
   6 -15  -2   81.69    6.38
   6 -15  -2   94.25    6.09
   6  15  -2   99.50    6.59
  -6 -15   1   41.54    3.72
   6 -15  -1   44.61    3.64
   6  15  -1   46.40    3.34
   6  15  -1   53.70    3.66
   6  15  -1   55.62    3.91
  -6 -15   0   30.58    3.16
   6 -15   0   35.06    2.95
   6  15   0   34.08    2.57
   6  15   0   38.28    2.91
   6  15   0   38.91    3.13
  -6 -15  -1   45.00    3.69
   6 -15   1   46.64    3.35
   6  15   1   38.16    2.96
   6  15   1   54.55    3.56
   6  15   1   55.62    3.37
   6 -15   2    8.29    1.17
  -6 -15  -2   12.19    1.98
  -6 -15  -2   11.76    1.45
   6  15   2   13.78    1.59
   6 -15   3   11.57    1.23
  -6 -15  -3   10.12    1.34
  -6 -15  -4   11.28    1.60
   6  16  -4   26.00    2.26
   6 -16  -4   30.16    2.50
   6  16  -3   15.24    1.37
   6  16  -3   14.39    1.61
   6  16  -2   17.02    1.39
   6  16  -2   14.33    1.63
   6 -16  -2   13.40    1.73
   6  16  -1    3.31    1.17
   6  16  -1    4.51    0.80
   6  16  -1    4.85    1.47
   6 -16  -1    4.00    1.30
  -6 -16   1    1.79    1.19
  -6 -16   0  101.48    6.82
   6 -16   0  104.86    6.74
   6  16   0  114.12    6.79
   6  16   0  114.59    6.67
  -6 -16  -1    1.22    1.26
  -6 -16  -2   12.71    2.18
   7   0 -12    3.31    1.16
   7   0 -12    4.48    1.37
   7   0 -12    5.11    1.30
   7   0 -11   -0.36    1.51
   7   0 -11    1.44    1.51
   7   0 -11   -0.42    1.67
   7   0 -10   61.61    4.65
   7   0 -10   68.79    4.67
   7   0 -10   53.27    4.69
   7   0  -9    2.80    1.82
   7   0  -9    0.23    1.80
   7   0  -9    0.25    2.07
   7   0  -8   59.75    4.58
   7   0  -8   63.40    4.52
   7   0  -8   64.66    4.52
   7   0  -8   50.85    4.64
   7   0  -7   -0.87    1.41
   7   0  -7   -0.45    1.47
   7   0  -7    1.09    1.52
   7   0  -6   88.99    5.06
   7   0  -6   99.96    5.08
   7   0  -5    0.49    1.16
   7   0  -5    0.34    0.90
   7   0  -5    0.45    0.98
   7   0  -4  746.10   37.22
  -7   0   4  803.90   39.32
   7   0  -4  736.10   37.14
   7   0  -4  736.81   37.17
   7   0  -4  719.18   37.18
   7   0  -4  474.96   36.86
   7   0  -4  567.86   37.07
   7   0  -3   -0.25    1.07
   7   0  -3    0.16    1.22
   7   0  -3    0.04    1.09
   7   0  -3   -0.89    1.33
   7   0  -3   -0.04    1.11
  -7   0   3    1.46    1.70
   7   0  -2   55.33    3.43
   7   0  -2   49.30    3.38
   7   0  -2   49.28    3.57
   7   0  -2   49.19    3.46
   7   0  -2   42.89    3.28
   7   0  -1    1.26    1.31
  -7   0   1   -0.12    1.55
   7   0  -1    0.62    0.98
   7   0  -1   -0.04    0.99
   7   0   0 2029.39  117.54
   7   0   0 2047.65  117.56
   7   0   0 2010.11  117.70
   7   0   0 2104.99  117.80
   7   0   1    0.69    1.35
   7   0   1    0.43    1.54
   7   0   1    0.11    1.34
  -7   0  -1    0.84    2.08
   7   0   1    0.55    1.09
   7   0   2  353.53   19.87
  -7   0  -2  321.85   21.91
   7   0   2  338.25   19.82
   7   0   2  311.92   19.66
   7   0   3    1.06    1.68
   7   0   3    2.04    1.72
   7   0   3    0.31    1.46
   7   0   4  109.70    6.92
   7   0   4   98.54    6.53
  -7   0  -4   90.37    6.36
   7   0   4   98.97    6.60
  -7   0  -4   96.83    6.52
  -7   0  -5   -0.91    1.68
  -7   0  -5    0.98    1.39
  -7   0  -6   83.85    5.88
  -7   0  -7    0.22    1.58
  -7   0  -8  107.85    6.11
   7   0   8   75.55    5.97
   7   0   9   -0.09    1.37
  -7   0  -9    0.85    1.14
  -7   0  -9   -1.33    1.50
  -7   0 -10   19.18    1.96
   7   1 -12  158.89    9.50
   7  -1 -12  148.55    9.42
   7   1 -12  154.89    9.51
   7   1 -12  167.07    9.52
   7   1 -11  124.56    7.66
   7  -1 -11  117.01    7.58
   7   1 -11  109.63    7.64
   7  -1 -11  106.96    7.59
   7   1 -10  108.25    7.07
   7  -1 -10  105.49    6.97
   7   1 -10   89.47    7.06
   7  -1 -10   92.45    6.99
   7   1  -9   66.19    4.87
   7  -1  -9   61.07    4.80
   7   1  -9   57.78    4.92
   7  -1  -9   61.34    4.95
   7   1  -9   72.06    4.86
   7  -1  -8  531.87   31.79
   7   1  -8  556.08   31.83
   7   1  -8  531.49   31.86
   7  -1  -8  523.44   31.82
   7  -1  -8  522.68   31.94
   7   1  -8  575.41   31.87
   7  -1  -7   80.52    5.10
   7   1  -7   72.53    5.09
   7  -1  -7   71.64    5.15
   7  -1  -7   64.95    5.26
   7   1  -7   74.94    5.08
   7   1  -6   -0.11    1.22
   7  -1  -6    0.51    1.27
   7  -1  -6    1.13    1.05
   7  -1  -6    0.54    1.33
   7   1  -6    1.84    1.19
   7  -1  -6    0.99    1.11
   7  -1  -5   35.94    2.70
   7  -1  -5   24.68    2.24
   7   1  -5   24.93    2.13
   7   1  -5   27.21    2.31
   7  -1  -5   23.94    2.30
  -7   1   5   26.75    3.98
   7   1  -5   31.23    2.45
   7  -1  -5   28.20    2.40
[truncated: 221,174 more chars]
